# Supplementary material for: Sex-dependent regulation of vertebrate somatic growth and aging by germ cells
Source: Sci Adv. 2024 Jun 12;10(24):eadi1621. doi: 10.1126/sciadv.adi1621 (PMC11168456; doi:10.1126/sciadv.adi1621)
Supplement: Supplementary file 2 — Data files S1 to S4 [file sciadv.adi1621_data_files_s1_to_s4.zip]

Archive with 4 entries (4 files):
- adi1621_data_file_S1.xlsx
- adi1621_data_file_S2.xlsx
- adi1621_data_file_S3.xlsx
- adi1621_data_file_S4.xlsx
