# Supplementary material for: Sex-dependent regulation of vertebrate somatic growth and aging by germ cells
Source: Sci Adv. 2024 Jun 12;10(24):eadi1621. doi: 10.1126/sciadv.adi1621 (PMC11168456; doi:10.1126/sciadv.adi1621)
Supplement: Supplementary file 2 — Data files S1 to S4 [file sciadv.adi1621_data_files_s1_to_s4.zip › adi1621_data_file_S1.xlsx]

## Sheet: Young Female
Female_Young_Upregulated-by-GC Removal_GOBP
Enrichment FDR	nGenes	Pathway Genes	Fold Enrichment	Pathway	URL	Genes
3.29755e-12	43	1223	4.02487	Small molecule metabolic process	http://amigo.geneontology.org/amigo/term/GO:0044281	miox dera ftcd ugp2b kmo atp5mc3b atp5fa1 bhmt pck1 pgm1 atic mdh1aa hpda agxtb fbp1b eno1a gstz1 rdh8a pnp4b ctps1a ido1 scd prps1b acss2 eno3 qdpra tpi1b got2a gapdh mcee atp5f1c hmgcra aldob pgk1 hgd atp5f1b cnp g6pd cth haao acaca mrps36 adh8a
1.58837e-10	40	1335	3.65753	Proteolysis	http://amigo.geneontology.org/amigo/term/GO:0006508	lta4h ela3l ctsla masp2 c3a.1 cela1.6 serpind1 cpa5 kng1 plg f2 c4b zgc:112160 ntd5 sb:cb37 serpinc1 prss1 cela1.3 cst14a.2 cpb1 c6ast4 ctso fetub aplp2 a2ml ela2 ela2l habp2 ctrl zgc:163030 capn5b prss59.2 f7i zgc:152830 serpina7 serpina1 cfbl c3b.1 zgc:136461 hp
1.58837e-10	14	133	14.0815	Negative regulation of peptidase activity	http://amigo.geneontology.org/amigo/term/GO:0010466	c3a.1 serpind1 kng1 c4b sb:cb37 serpinc1 cst14a.2 fetub aplp2 a2ml zgc:163030 serpina7 serpina1 c3b.1
1.58837e-10	14	132	14.3243	Negative regulation of endopeptidase activity	http://amigo.geneontology.org/amigo/term/GO:0010951	c3a.1 serpind1 kng1 c4b sb:cb37 serpinc1 cst14a.2 fetub aplp2 a2ml zgc:163030 serpina7 serpina1 c3b.1
1.58837e-10	14	137	14.0815	Negative regulation of proteolysis	http://amigo.geneontology.org/amigo/term/GO:0045861	c3a.1 serpind1 kng1 c4b sb:cb37 serpinc1 cst14a.2 fetub aplp2 a2ml zgc:163030 serpina7 serpina1 c3b.1
5.85358e-10	15	171	11.2677	Regulation of peptidase activity	http://amigo.geneontology.org/amigo/term/GO:0052547	c3a.1 serpind1 kng1 c4b ntd5 sb:cb37 serpinc1 cst14a.2 fetub aplp2 a2ml zgc:163030 serpina7 serpina1 c3b.1
2.3402e-09	14	162	11.3809	Regulation of endopeptidase activity	http://amigo.geneontology.org/amigo/term/GO:0052548	c3a.1 serpind1 kng1 c4b sb:cb37 serpinc1 cst14a.2 fetub aplp2 a2ml zgc:163030 serpina7 serpina1 c3b.1
3.56189e-09	20	366	6.55729	Nucleotide metabolic process	http://amigo.geneontology.org/amigo/term/GO:0009117	dera kmo atp5mc3b atp5fa1 atic eno1a ctps1a ido1 prps1b acss2 eno3 tpi1b mcee atp5f1c hmgcra aldob pgk1 atp5f1b cnp haao
3.87974e-09	22	457	5.7768	Nucleobase-containing small molecule metabolic process	http://amigo.geneontology.org/amigo/term/GO:0055086	dera ugp2b kmo atp5mc3b atp5fa1 atic eno1a pnp4b ctps1a ido1 prps1b acss2 eno3 tpi1b mcee atp5f1c hmgcra aldob pgk1 atp5f1b cnp haao
8.40081e-09	20	385	6.18161	Nucleoside phosphate metabolic process	http://amigo.geneontology.org/amigo/term/GO:0006753	dera kmo atp5mc3b atp5fa1 atic eno1a ctps1a ido1 prps1b acss2 eno3 tpi1b mcee atp5f1c hmgcra aldob pgk1 atp5f1b cnp haao
8.49959e-09	11	82	15.1809	Coagulation	http://amigo.geneontology.org/amigo/term/GO:0050817	fgb anxa5b fga serpind1 kng1 f2 fgg serpinc1 habp2 serping1 f7i
8.73659e-09	9	78	22.2538	Complement activation	http://amigo.geneontology.org/amigo/term/GO:0006956	masp2 c3a.1 c4b c8b serping1 MFAP4 cfbl mfap4 c3b.1
1.06413e-08	10	101	17.454	Humoral immune response	http://amigo.geneontology.org/amigo/term/GO:0006959	masp2 c3a.1 tfa c4b c8b serping1 MFAP4 cfbl mfap4 c3b.1
1.06413e-08	14	177	9.77422	Negative regulation of hydrolase activity	http://amigo.geneontology.org/amigo/term/GO:0051346	c3a.1 serpind1 kng1 c4b sb:cb37 serpinc1 cst14a.2 fetub aplp2 a2ml zgc:163030 serpina7 serpina1 c3b.1
1.50867e-08	16	248	7.78275	Negative regulation of catalytic activity	http://amigo.geneontology.org/amigo/term/GO:0043086	anxa2a c3a.1 serpind1 kng1 angptl4 c4b sb:cb37 serpinc1 cst14a.2 fetub aplp2 a2ml zgc:163030 serpina7 serpina1 c3b.1
1.7653e-08	15	223	8.39766	Regulation of proteolysis	http://amigo.geneontology.org/amigo/term/GO:0030162	c3a.1 serpind1 kng1 c4b ntd5 sb:cb37 serpinc1 cst14a.2 fetub aplp2 a2ml zgc:163030 serpina7 serpina1 c3b.1
5.80337e-08	23	546	4.64252	Carboxylic acid metabolic process	http://amigo.geneontology.org/amigo/term/GO:0019752	ftcd kmo bhmt mdh1aa hpda agxtb eno1a gstz1 ctps1a ido1 scd acss2 eno3 qdpra tpi1b got2a aldob pgk1 hgd cth haao acaca mrps36
6.38209e-08	10	80	14.474	Blood coagulation	http://amigo.geneontology.org/amigo/term/GO:0007596	fgb fga serpind1 kng1 f2 fgg serpinc1 habp2 serping1 f7i
7.4285e-08	15	249	7.48027	Generation of precursor metabolites and energy	http://amigo.geneontology.org/amigo/term/GO:0006091	pygl gys2 ugp2b mdh1aa aox6 eno1a ndufs1 gyg2 eno3 tpi1b aldob pgk1 cox5b2 atp5f1b g6pd
7.4285e-08	10	81	14.1294	Hemostasis	http://amigo.geneontology.org/amigo/term/GO:0007599	fgb fga serpind1 kng1 f2 fgg serpinc1 habp2 serping1 f7i
7.43074e-08	23	557	4.53455	Oxoacid metabolic process	http://amigo.geneontology.org/amigo/term/GO:0043436	ftcd kmo bhmt mdh1aa hpda agxtb eno1a gstz1 ctps1a ido1 scd acss2 eno3 qdpra tpi1b got2a aldob pgk1 hgd cth haao acaca mrps36
8.3722e-08	6	26	39.5623	Aromatic amino acid family catabolic process	http://amigo.geneontology.org/amigo/term/GO:0009074	kmo gstz1 ido1 qdpra hgd haao
9.94351e-08	23	592	4.44593	Organic acid metabolic process	http://amigo.geneontology.org/amigo/term/GO:0006082	ftcd kmo bhmt mdh1aa hpda agxtb eno1a gstz1 ctps1a ido1 scd acss2 eno3 qdpra tpi1b got2a aldob pgk1 hgd cth haao acaca mrps36
1.49237e-07	7	41	25.9628	Aromatic amino acid family metabolic process	http://amigo.geneontology.org/amigo/term/GO:0009072	kmo hpda gstz1 ido1 qdpra hgd haao
1.49237e-07	16	284	6.45915	Negative regulation of molecular function	http://amigo.geneontology.org/amigo/term/GO:0044092	anxa2a c3a.1 serpind1 kng1 angptl4 c4b sb:cb37 serpinc1 cst14a.2 fetub aplp2 a2ml zgc:163030 serpina7 serpina1 c3b.1
1.49237e-07	10	95	12.9008	Regulation of body fluid levels	http://amigo.geneontology.org/amigo/term/GO:0050878	fgb fga serpind1 kng1 f2 fgg serpinc1 habp2 serping1 f7i
1.86235e-07	12	149	9.37002	Response to wounding	http://amigo.geneontology.org/amigo/term/GO:0009611	fgb fga serpind1 tnc kng1 f2 fgg serpinc1 habp2 serping1 cnp f7i
3.8014e-07	12	147	8.79163	Alpha-amino acid metabolic process	http://amigo.geneontology.org/amigo/term/GO:1901605	ftcd kmo bhmt agxtb gstz1 ctps1a ido1 qdpra got2a hgd cth haao
6.01079e-07	15	279	6.26868	Ribose phosphate metabolic process	http://amigo.geneontology.org/amigo/term/GO:0019693	atp5mc3b atp5fa1 atic eno1a ctps1a prps1b acss2 eno3 tpi1b mcee atp5f1c hmgcra aldob pgk1 atp5f1b
6.72512e-07	11	138	9.46055	ATP metabolic process	http://amigo.geneontology.org/amigo/term/GO:0046034	atp5mc3b atp5fa1 eno1a ndufs1 eno3 tpi1b atp5f1c aldob pgk1 cox5b2 atp5f1b
7.86555e-07	10	109	10.7897	Wound healing	http://amigo.geneontology.org/amigo/term/GO:0042060	fgb fga serpind1 kng1 f2 fgg serpinc1 habp2 serping1 f7i
1.11111e-06	6	24	27.3893	Regulation of coagulation	http://amigo.geneontology.org/amigo/term/GO:0050818	anxa5b kng1 f2 serpinc1 serping1 f7i
1.89273e-06	18	424	4.68501	Carbohydrate metabolic process	http://amigo.geneontology.org/amigo/term/GO:0005975	pygl miox gys2 ugp2b chia.3 pck1 pgm1 mdh1aa fbp1b eno1a gyg2 slc3a2a eno3 tpi1b gapdh aldob pgk1 g6pd
2.60834e-06	14	273	6.02035	Ribonucleotide metabolic process	http://amigo.geneontology.org/amigo/term/GO:0009259	atp5mc3b atp5fa1 atic eno1a ctps1a acss2 eno3 tpi1b mcee atp5f1c hmgcra aldob pgk1 atp5f1b
3.26289e-06	9	154	10.8998	Activation of immune response	http://amigo.geneontology.org/amigo/term/GO:0002253	masp2 c3a.1 c4b c8b serping1 MFAP4 cfbl mfap4 c3b.1
3.85768e-06	14	288	5.80985	Purine nucleotide metabolic process	http://amigo.geneontology.org/amigo/term/GO:0006163	atp5mc3b atp5fa1 atic eno1a prps1b acss2 eno3 tpi1b mcee atp5f1c hmgcra aldob pgk1 atp5f1b
4.43878e-06	9	137	10.4724	Immune effector process	http://amigo.geneontology.org/amigo/term/GO:0002252	masp2 c3a.1 c4b c8b serping1 MFAP4 cfbl mfap4 c3b.1
7.20648e-06	14	296	5.50204	Negative regulation of cellular protein metabolic process	http://amigo.geneontology.org/amigo/term/GO:0032269	c3a.1 serpind1 kng1 c4b sb:cb37 serpinc1 cst14a.2 fetub aplp2 a2ml zgc:163030 serpina7 serpina1 c3b.1
7.8909e-06	13	261	5.93435	Purine ribonucleotide metabolic process	http://amigo.geneontology.org/amigo/term/GO:0009150	atp5mc3b atp5fa1 atic eno1a acss2 eno3 tpi1b mcee atp5f1c hmgcra aldob pgk1 atp5f1b
8.05683e-06	14	308	5.43012	Purine-containing compound metabolic process	http://amigo.geneontology.org/amigo/term/GO:0072521	atp5mc3b atp5fa1 atic eno1a prps1b acss2 eno3 tpi1b mcee atp5f1c hmgcra aldob pgk1 atp5f1b
8.51865e-06	14	302	5.39486	Negative regulation of protein metabolic process	http://amigo.geneontology.org/amigo/term/GO:0051248	c3a.1 serpind1 kng1 c4b sb:cb37 serpinc1 cst14a.2 fetub aplp2 a2ml zgc:163030 serpina7 serpina1 c3b.1
1.05917e-05	9	170	9.37002	Positive regulation of immune response	http://amigo.geneontology.org/amigo/term/GO:0050778	masp2 c3a.1 c4b c8b serping1 MFAP4 cfbl mfap4 c3b.1
1.18317e-05	13	244	5.67254	Cellular amino acid metabolic process	http://amigo.geneontology.org/amigo/term/GO:0006520	ftcd kmo bhmt hpda agxtb gstz1 ctps1a ido1 qdpra got2a hgd cth haao
1.18317e-05	6	39	18.74	Regulation of response to wounding	http://amigo.geneontology.org/amigo/term/GO:1903034	tnc kng1 f2 serpinc1 serping1 f7i
1.28251e-05	5	22	26.9743	Regulation of blood coagulation	http://amigo.geneontology.org/amigo/term/GO:0030193	kng1 f2 serpinc1 serping1 f7i
1.28251e-05	5	22	26.9743	Regulation of hemostasis	http://amigo.geneontology.org/amigo/term/GO:1900046	kng1 f2 serpinc1 serping1 f7i
1.40208e-05	22	744	3.38227	Organophosphate metabolic process	http://amigo.geneontology.org/amigo/term/GO:0019637	dera kmo atp5mc3b atp5fa1 atic fbp1b eno1a ctps1a ido1 prps1b acss2 eno3 tpi1b mcee atp5f1c hmgcra aldob pgk1 atp5f1b cnp g6pd haao
3.33059e-05	5	28	22.8244	Regulation of wound healing	http://amigo.geneontology.org/amigo/term/GO:0061041	kng1 f2 serpinc1 serping1 f7i
3.52006e-05	13	293	5.10904	Small molecule biosynthetic process	http://amigo.geneontology.org/amigo/term/GO:0044283	kmo bhmt pck1 agxtb fbp1b scd qdpra tpi1b hmgcra pgk1 cth haao acaca
4.1861e-05	8	97	9.30878	Cellular amino acid catabolic process	http://amigo.geneontology.org/amigo/term/GO:0009063	ftcd kmo gstz1 ido1 qdpra got2a hgd haao
4.92752e-05	7	76	11.2271	Alpha-amino acid catabolic process	http://amigo.geneontology.org/amigo/term/GO:1901606	kmo gstz1 ido1 qdpra got2a hgd haao
7.67196e-05	11	229	5.67633	Nucleotide biosynthetic process	http://amigo.geneontology.org/amigo/term/GO:0009165	kmo atp5mc3b atp5fa1 atic ctps1a ido1 prps1b acss2 atp5f1c atp5f1b haao
8.04349e-05	9	149	7.21745	Energy derivation by oxidation of organic compounds	http://amigo.geneontology.org/amigo/term/GO:0015980	pygl gys2 ugp2b mdh1aa ndufs1 gyg2 pgk1 cox5b2 atp5f1b
9.09125e-05	7	71	10.1318	Glucose metabolic process	http://amigo.geneontology.org/amigo/term/GO:0006006	pck1 pgm1 fbp1b tpi1b gapdh pgk1 g6pd
9.09125e-05	3	6	59.3435	de novo NAD biosynthetic process from tryptophan	http://amigo.geneontology.org/amigo/term/GO:0034354	kmo ido1 haao
9.09125e-05	3	6	59.3435	de novo NAD biosynthetic process	http://amigo.geneontology.org/amigo/term/GO:0034627	kmo ido1 haao
9.09125e-05	21	780	3.08469	Carbohydrate derivative metabolic process	http://amigo.geneontology.org/amigo/term/GO:1901135	dera ugp2b atp5mc3b chia.3 atp5fa1 atic fbp1b eno1a pnp4b ctps1a prps1b acss2 eno3 tpi1b mcee atp5f1c hmgcra aldob pgk1 atp5f1b g6pd
9.60789e-05	11	238	5.48553	Nucleoside phosphate biosynthetic process	http://amigo.geneontology.org/amigo/term/GO:1901293	kmo atp5mc3b atp5fa1 atic ctps1a ido1 prps1b acss2 atp5f1c atp5f1b haao
0.000123288	5	30	17.454	Iron ion transport	http://amigo.geneontology.org/amigo/term/GO:0006826	slc40a1 cp hpxa tfa fthl27
0.000130861	6	48	12.278	Dicarboxylic acid metabolic process	http://amigo.geneontology.org/amigo/term/GO:0043648	ftcd kmo mdh1aa got2a haao mrps36
0.000138712	7	84	9.44101	Carbohydrate catabolic process	http://amigo.geneontology.org/amigo/term/GO:0016052	pygl miox eno1a eno3 tpi1b aldob pgk1
0.000146542	9	216	6.59372	Positive regulation of immune system process	http://amigo.geneontology.org/amigo/term/GO:0002684	masp2 c3a.1 c4b c8b serping1 MFAP4 cfbl mfap4 c3b.1
0.000156734	4	20	26.3749	Benzene-containing compound metabolic process	http://amigo.geneontology.org/amigo/term/GO:0042537	kmo ido1 got2a haao
0.000187024	15	725	3.77183	Immune response	http://amigo.geneontology.org/amigo/term/GO:0006955	ctsla masp2 atp5fa1 c3a.1 b2ml c9 tfa c4b c8b vtna serping1 MFAP4 cfbl mfap4 c3b.1
0.000269034	5	36	14.8359	Iron ion homeostasis	http://amigo.geneontology.org/amigo/term/GO:0055072	cp hpxa tfa fthl27 steap4
0.000280154	3	14	44.5076	Complement activation, lectin pathway	http://amigo.geneontology.org/amigo/term/GO:0001867	masp2 MFAP4 mfap4
0.000280154	3	9	44.5076	Tryptophan metabolic process	http://amigo.geneontology.org/amigo/term/GO:0006568	kmo ido1 haao
0.000280154	3	9	44.5076	Tryptophan catabolic process	http://amigo.geneontology.org/amigo/term/GO:0006569	kmo ido1 haao
0.000280154	3	9	44.5076	Indolalkylamine metabolic process	http://amigo.geneontology.org/amigo/term/GO:0006586	kmo ido1 haao
0.000280154	3	9	44.5076	Indole-containing compound catabolic process	http://amigo.geneontology.org/amigo/term/GO:0042436	kmo ido1 haao
0.000280154	3	9	44.5076	Indolalkylamine catabolic process	http://amigo.geneontology.org/amigo/term/GO:0046218	kmo ido1 haao
0.000287753	6	60	10.4724	Transition metal ion transport	http://amigo.geneontology.org/amigo/term/GO:0000041	slc40a1 cp hpxa tfa fthl27 steap4
0.000295497	9	257	5.93435	Regulation of immune response	http://amigo.geneontology.org/amigo/term/GO:0050776	masp2 c3a.1 c4b c8b serping1 MFAP4 cfbl mfap4 c3b.1
0.000312545	7	101	8.14518	Carbohydrate biosynthetic process	http://amigo.geneontology.org/amigo/term/GO:0016051	gys2 ugp2b pck1 fbp1b gyg2 tpi1b pgk1
0.000327861	11	266	4.69625	Monocarboxylic acid metabolic process	http://amigo.geneontology.org/amigo/term/GO:0032787	ftcd kmo eno1a scd acss2 eno3 tpi1b aldob pgk1 haao acaca
0.000365101	10	215	5.11582	Small molecule catabolic process	http://amigo.geneontology.org/amigo/term/GO:0044282	miox ftcd kmo gstz1 ido1 qdpra got2a hgd haao adh8a
0.000375273	5	46	13.4872	Ribonucleoside triphosphate biosynthetic process	http://amigo.geneontology.org/amigo/term/GO:0009201	atp5mc3b atp5fa1 ctps1a atp5f1c atp5f1b
0.000465932	4	20	19.7812	Gluconeogenesis	http://amigo.geneontology.org/amigo/term/GO:0006094	pck1 fbp1b tpi1b pgk1
0.000465932	5	47	12.9008	Ribonucleoside triphosphate metabolic process	http://amigo.geneontology.org/amigo/term/GO:0009199	atp5mc3b atp5fa1 ctps1a atp5f1c atp5f1b
0.000465932	4	22	19.7812	Platelet activation	http://amigo.geneontology.org/amigo/term/GO:0030168	fgb fga f2 fgg
0.00055334	5	48	12.3632	Glycolytic process	http://amigo.geneontology.org/amigo/term/GO:0006096	eno1a eno3 tpi1b aldob pgk1
0.00055334	5	48	12.3632	ATP generation from ADP	http://amigo.geneontology.org/amigo/term/GO:0006757	eno1a eno3 tpi1b aldob pgk1
0.00055804	3	17	35.6061	L-phenylalanine metabolic process	http://amigo.geneontology.org/amigo/term/GO:0006558	gstz1 qdpra hgd
0.00055804	3	17	35.6061	L-phenylalanine catabolic process	http://amigo.geneontology.org/amigo/term/GO:0006559	gstz1 qdpra hgd
0.00055804	3	13	35.6061	Protein activation cascade	http://amigo.geneontology.org/amigo/term/GO:0072376	fgb fgg serpinc1
0.00055804	3	13	35.6061	Blood coagulation, fibrin clot formation	http://amigo.geneontology.org/amigo/term/GO:0072378	fgb fgg serpinc1
0.00055804	3	17	35.6061	Erythrose 4-phosphate/phosphoenolpyruvate family amino acid metabolic process	http://amigo.geneontology.org/amigo/term/GO:1902221	gstz1 qdpra hgd
0.00055804	3	17	35.6061	Erythrose 4-phosphate/phosphoenolpyruvate family amino acid catabolic process	http://amigo.geneontology.org/amigo/term/GO:1902222	gstz1 qdpra hgd
0.000590338	4	21	18.2595	Hexose biosynthetic process	http://amigo.geneontology.org/amigo/term/GO:0019319	pck1 fbp1b tpi1b pgk1
0.000590338	4	21	18.2595	Monosaccharide biosynthetic process	http://amigo.geneontology.org/amigo/term/GO:0046364	pck1 fbp1b tpi1b pgk1
0.000736706	5	51	11.4122	Nucleoside triphosphate biosynthetic process	http://amigo.geneontology.org/amigo/term/GO:0009142	atp5mc3b atp5fa1 ctps1a atp5f1c atp5f1b
0.000736706	8	147	5.86108	Organic acid catabolic process	http://amigo.geneontology.org/amigo/term/GO:0016054	ftcd kmo gstz1 ido1 qdpra got2a hgd haao
0.000736706	8	147	5.86108	Carboxylic acid catabolic process	http://amigo.geneontology.org/amigo/term/GO:0046395	ftcd kmo gstz1 ido1 qdpra got2a hgd haao
0.000764599	4	28	16.9553	Energy coupled proton transport, down electrochemical gradient	http://amigo.geneontology.org/amigo/term/GO:0015985	atp5mc3b atp5fa1 atp5f1c atp5f1b
0.000764599	4	28	16.9553	ATP synthesis coupled proton transport	http://amigo.geneontology.org/amigo/term/GO:0015986	atp5mc3b atp5fa1 atp5f1c atp5f1b
0.000764599	4	38	16.9553	Cellular response to estrogen stimulus	http://amigo.geneontology.org/amigo/term/GO:0071391	agxtb fbp1b ucp1 serpinc1
0.000778936	7	106	6.80991	Hexose metabolic process	http://amigo.geneontology.org/amigo/term/GO:0019318	pck1 pgm1 fbp1b tpi1b gapdh pgk1 g6pd
0.000843364	5	51	10.9895	ADP metabolic process	http://amigo.geneontology.org/amigo/term/GO:0046031	eno1a eno3 tpi1b aldob pgk1
0.000843364	15	563	3.19051	Regulation of hydrolase activity	http://amigo.geneontology.org/amigo/term/GO:0051336	c3a.1 serpind1 kng1 c4b ntd5 sb:cb37 serpinc1 cst14a.2 fetub aplp2 a2ml zgc:163030 serpina7 serpina1 c3b.1
0.000973587	5	52	10.597	Purine nucleoside diphosphate metabolic process	http://amigo.geneontology.org/amigo/term/GO:0009135	eno1a eno3 tpi1b aldob pgk1
0.000973587	5	61	10.597	Nucleoside triphosphate metabolic process	http://amigo.geneontology.org/amigo/term/GO:0009141	atp5mc3b atp5fa1 ctps1a atp5f1c atp5f1b
0.000973587	5	52	10.597	Purine ribonucleoside diphosphate metabolic process	http://amigo.geneontology.org/amigo/term/GO:0009179	eno1a eno3 tpi1b aldob pgk1
0.00102099	8	166	5.52032	Ribose phosphate biosynthetic process	http://amigo.geneontology.org/amigo/term/GO:0046390	atp5mc3b atp5fa1 atic ctps1a prps1b acss2 atp5f1c atp5f1b
0.00111659	5	60	10.2316	Glutathione metabolic process	http://amigo.geneontology.org/amigo/term/GO:0006749	gstz1 gstt1a gstr CABZ01049847.1 gsta.1
0.00111659	5	53	10.2316	Ribonucleoside diphosphate metabolic process	http://amigo.geneontology.org/amigo/term/GO:0009185	eno1a eno3 tpi1b aldob pgk1
0.00111659	5	50	10.2316	Transition metal ion homeostasis	http://amigo.geneontology.org/amigo/term/GO:0055076	cp hpxa tfa fthl27 steap4
0.00120336	4	30	14.8359	ATP biosynthetic process	http://amigo.geneontology.org/amigo/term/GO:0006754	atp5mc3b atp5fa1 atp5f1c atp5f1b
0.00120336	4	40	14.8359	Response to estrogen	http://amigo.geneontology.org/amigo/term/GO:0043627	agxtb fbp1b ucp1 serpinc1
0.00126849	7	118	6.20006	Monosaccharide metabolic process	http://amigo.geneontology.org/amigo/term/GO:0005996	pck1 pgm1 fbp1b tpi1b gapdh pgk1 g6pd
0.00130242	24	1128	2.28978	Organic substance catabolic process	http://amigo.geneontology.org/amigo/term/GO:1901575	pygl miox dera ftcd ctsla kmo chia.3 eno1a gstz1 ido1 rida eno3 qdpra tpi1b got2a carhsp1 aldob pgk1 hgd cnp haao CABZ01049847.1 adh8a apoc2
0.00147037	3	14	25.4329	Amine catabolic process	http://amigo.geneontology.org/amigo/term/GO:0009310	kmo ido1 haao
0.00147037	3	19	25.4329	NAD biosynthetic process	http://amigo.geneontology.org/amigo/term/GO:0009435	kmo ido1 haao
0.00147037	3	14	25.4329	Cellular biogenic amine catabolic process	http://amigo.geneontology.org/amigo/term/GO:0042402	kmo ido1 haao
0.00147037	3	9	25.4329	Negative regulation of coagulation	http://amigo.geneontology.org/amigo/term/GO:0050819	anxa5b kng1 f7i
0.00179518	9	240	4.45076	Sulfur compound metabolic process	http://amigo.geneontology.org/amigo/term/GO:0006790	bhmt gstz1 acss2 gstt1a gstr mcee cth CABZ01049847.1 gsta.1
0.00193034	5	65	8.99144	Pyruvate metabolic process	http://amigo.geneontology.org/amigo/term/GO:0006090	eno1a eno3 tpi1b aldob pgk1
0.00219452	5	66	8.72698	Nucleoside diphosphate phosphorylation	http://amigo.geneontology.org/amigo/term/GO:0006165	eno1a eno3 tpi1b aldob pgk1
0.00219452	5	68	8.72698	Nucleotide phosphorylation	http://amigo.geneontology.org/amigo/term/GO:0046939	eno1a eno3 tpi1b aldob pgk1
0.00253282	2	3	59.3435	Anthranilate metabolic process	http://amigo.geneontology.org/amigo/term/GO:0043420	kmo haao
0.00271172	4	40	11.8687	Purine nucleoside triphosphate biosynthetic process	http://amigo.geneontology.org/amigo/term/GO:0009145	atp5mc3b atp5fa1 atp5f1c atp5f1b
0.00271172	4	40	11.8687	Purine ribonucleoside triphosphate biosynthetic process	http://amigo.geneontology.org/amigo/term/GO:0009206	atp5mc3b atp5fa1 atp5f1c atp5f1b
0.00318987	3	24	19.7812	Nicotinamide nucleotide biosynthetic process	http://amigo.geneontology.org/amigo/term/GO:0019359	kmo ido1 haao
0.00318987	3	24	19.7812	Pyridine nucleotide biosynthetic process	http://amigo.geneontology.org/amigo/term/GO:0019363	kmo ido1 haao
0.00319996	4	44	11.3035	Purine nucleoside triphosphate metabolic process	http://amigo.geneontology.org/amigo/term/GO:0009144	atp5mc3b atp5fa1 atp5f1c atp5f1b
0.00319996	4	41	11.3035	Purine ribonucleoside triphosphate metabolic process	http://amigo.geneontology.org/amigo/term/GO:0009205	atp5mc3b atp5fa1 atp5f1c atp5f1b
0.00356538	24	1387	2.11941	Response to stress	http://amigo.geneontology.org/amigo/term/GO:0006950	masp2 fgb atp5fa1 tfa mpx fga serpind1 tnc kng1 ucp1 f2 fgg serpinc1 pgk1 habp2 serping1 prdx1 apoda.2 cnp eepd1 f7i gcga MFAP4 mfap4
0.00389775	19	1141	2.36379	Immune system process	http://amigo.geneontology.org/amigo/term/GO:0002376	ctsla masp2 atp5fa1 c3a.1 b2ml c9 tfa sparc epb41b c4b c8b vtna serping1 prdx1 MFAP4 cfbl mfap4 apoc2 c3b.1
0.00390923	5	75	7.60814	Nucleoside diphosphate metabolic process	http://amigo.geneontology.org/amigo/term/GO:0009132	eno1a eno3 tpi1b aldob pgk1
0.00407572	7	158	5.00487	Carboxylic acid biosynthetic process	http://amigo.geneontology.org/amigo/term/GO:0046394	kmo bhmt agxtb scd cth haao acaca
0.00425191	9	243	3.89848	Aromatic compound catabolic process	http://amigo.geneontology.org/amigo/term/GO:0019439	dera kmo gstz1 ido1 qdpra carhsp1 hgd cnp haao
0.00428394	7	162	4.94529	Ribonucleotide biosynthetic process	http://amigo.geneontology.org/amigo/term/GO:0009260	atp5mc3b atp5fa1 atic ctps1a acss2 atp5f1c atp5f1b
0.00428394	7	160	4.94529	Organic acid biosynthetic process	http://amigo.geneontology.org/amigo/term/GO:0016053	kmo bhmt agxtb scd cth haao acaca
0.00455668	25	1319	2.03789	Catabolic process	http://amigo.geneontology.org/amigo/term/GO:0009056	pygl miox dera ftcd ctsla kmo chia.3 eno1a gstz1 ido1 rida eno3 qdpra tpi1b got2a carhsp1 aldob pgk1 hgd cnp haao CABZ01049847.1 si:ch211-5k11.8 adh8a apoc2
0.00509376	4	46	9.89058	Reactive oxygen species metabolic process	http://amigo.geneontology.org/amigo/term/GO:0072593	mpx sod1 prdx1 si:ch211-5k11.8
0.0051629	6	123	5.65176	Proton transmembrane transport	http://amigo.geneontology.org/amigo/term/GO:1902600	atp5mc3b atp5fa1 ucp1 atp5f1c cox5b2 atp5f1b
0.00538527	7	170	4.7205	Purine nucleotide biosynthetic process	http://amigo.geneontology.org/amigo/term/GO:0006164	atp5mc3b atp5fa1 atic prps1b acss2 atp5f1c atp5f1b
0.00538527	3	27	16.1846	Pyridine nucleotide metabolic process	http://amigo.geneontology.org/amigo/term/GO:0019362	kmo ido1 haao
0.00538527	3	23	16.1846	Indole-containing compound metabolic process	http://amigo.geneontology.org/amigo/term/GO:0042430	kmo ido1 haao
0.00538527	3	27	16.1846	Nicotinamide nucleotide metabolic process	http://amigo.geneontology.org/amigo/term/GO:0046496	kmo ido1 haao
0.00538527	9	255	3.7349	Organic cyclic compound catabolic process	http://amigo.geneontology.org/amigo/term/GO:1901361	dera kmo gstz1 ido1 qdpra carhsp1 hgd cnp haao
0.00556889	4	49	9.49496	Glycogen metabolic process	http://amigo.geneontology.org/amigo/term/GO:0005977	pygl gys2 ugp2b gyg2
0.00556889	4	49	9.49496	Cellular glucan metabolic process	http://amigo.geneontology.org/amigo/term/GO:0006073	pygl gys2 ugp2b gyg2
0.00556889	4	49	9.49496	Energy reserve metabolic process	http://amigo.geneontology.org/amigo/term/GO:0006112	pygl gys2 ugp2b gyg2
0.00556889	4	49	9.49496	Glucan metabolic process	http://amigo.geneontology.org/amigo/term/GO:0044042	pygl gys2 ugp2b gyg2
0.0056826	6	136	5.47786	Cellular modified amino acid metabolic process	http://amigo.geneontology.org/amigo/term/GO:0006575	ftcd gstz1 gstt1a gstr CABZ01049847.1 gsta.1
0.00570524	9	370	3.68339	Regulation of immune system process	http://amigo.geneontology.org/amigo/term/GO:0002682	masp2 c3a.1 c4b c8b serping1 MFAP4 cfbl mfap4 c3b.1
0.00592149	5	89	6.74358	Aerobic respiration	http://amigo.geneontology.org/amigo/term/GO:0009060	mdh1aa ndufs1 pgk1 cox5b2 atp5f1b
0.00592149	2	4	39.5623	Quinolinate biosynthetic process	http://amigo.geneontology.org/amigo/term/GO:0019805	kmo haao
0.00592149	2	5	39.5623	Regulation of vacuole fusion, non-autophagic	http://amigo.geneontology.org/amigo/term/GO:0032889	eno1a eno3
0.00592149	2	4	39.5623	Quinolinate metabolic process	http://amigo.geneontology.org/amigo/term/GO:0046874	kmo haao
0.00592149	2	3	39.5623	Response to fatty acid	http://amigo.geneontology.org/amigo/term/GO:0070542	ucp1 scd
0.00601981	7	177	4.56488	Purine-containing compound biosynthetic process	http://amigo.geneontology.org/amigo/term/GO:0072522	atp5mc3b atp5fa1 atic prps1b acss2 atp5f1c atp5f1b
0.0064694	3	29	14.8359	Pyridine-containing compound biosynthetic process	http://amigo.geneontology.org/amigo/term/GO:0072525	kmo ido1 haao
0.00813496	15	653	2.47264	Negative regulation of nitrogen compound metabolic process	http://amigo.geneontology.org/amigo/term/GO:0051172	c3a.1 serpind1 kng1 c4b sb:cb37 serpinc1 cst14a.2 fetub id3 aplp2 a2ml zgc:163030 serpina7 serpina1 c3b.1
0.00915583	4	59	8.18531	Oxidative phosphorylation	http://amigo.geneontology.org/amigo/term/GO:0006119	ndufs1 pgk1 cox5b2 atp5f1b
0.00915583	4	63	8.18531	Cellular carbohydrate biosynthetic process	http://amigo.geneontology.org/amigo/term/GO:0034637	gys2 ugp2b fbp1b gyg2
0.00920932	5	100	6.05546	Cellular respiration	http://amigo.geneontology.org/amigo/term/GO:0045333	mdh1aa ndufs1 pgk1 cox5b2 atp5f1b
0.0101101	3	32	12.7165	Pyridine-containing compound metabolic process	http://amigo.geneontology.org/amigo/term/GO:0072524	kmo ido1 haao
0.0102525	6	148	4.81163	Cellular carbohydrate metabolic process	http://amigo.geneontology.org/amigo/term/GO:0044262	pygl miox gys2 ugp2b fbp1b gyg2
0.0109838	2	6	29.6717	Vacuole fusion, non-autophagic	http://amigo.geneontology.org/amigo/term/GO:0042144	eno1a eno3
0.0109838	2	6	29.6717	Vacuole fusion	http://amigo.geneontology.org/amigo/term/GO:0097576	eno1a eno3
0.0120985	3	27	11.8687	Glycogen biosynthetic process	http://amigo.geneontology.org/amigo/term/GO:0005978	gys2 ugp2b gyg2
0.0120985	3	27	11.8687	Glucan biosynthetic process	http://amigo.geneontology.org/amigo/term/GO:0009250	gys2 ugp2b gyg2
0.0126583	15	688	2.34869	Negative regulation of cellular metabolic process	http://amigo.geneontology.org/amigo/term/GO:0031324	c3a.1 serpind1 kng1 c4b sb:cb37 serpinc1 cst14a.2 fetub id3 aplp2 a2ml zgc:163030 serpina7 serpina1 c3b.1
0.0129568	6	152	4.56488	Purine ribonucleotide biosynthetic process	http://amigo.geneontology.org/amigo/term/GO:0009152	atp5mc3b atp5fa1 atic acss2 atp5f1c atp5f1b
0.0133773	11	431	2.78965	Organophosphate biosynthetic process	http://amigo.geneontology.org/amigo/term/GO:0090407	kmo atp5mc3b atp5fa1 atic ctps1a ido1 prps1b acss2 atp5f1c atp5f1b haao
0.0150678	16	760	2.22886	Negative regulation of macromolecule metabolic process	http://amigo.geneontology.org/amigo/term/GO:0010605	c3a.1 serpind1 kng1 c4b sb:cb37 serpinc1 cst14a.2 carhsp1 fetub id3 aplp2 a2ml zgc:163030 serpina7 serpina1 c3b.1
0.0153614	4	75	6.98159	Cellular polysaccharide metabolic process	http://amigo.geneontology.org/amigo/term/GO:0044264	pygl gys2 ugp2b gyg2
0.0153614	4	74	6.98159	Cellular response to toxic substance	http://amigo.geneontology.org/amigo/term/GO:0097237	mpx prdx1 si:ch211-5k11.8 adh8a
0.0153614	4	74	6.98159	Cellular detoxification	http://amigo.geneontology.org/amigo/term/GO:1990748	mpx prdx1 si:ch211-5k11.8 adh8a
0.0167505	4	76	6.78211	Polysaccharide metabolic process	http://amigo.geneontology.org/amigo/term/GO:0005976	pygl gys2 ugp2b gyg2
0.0167505	2	7	23.7374	Negative regulation of blood coagulation	http://amigo.geneontology.org/amigo/term/GO:0030195	kng1 f7i
0.0167505	2	7	23.7374	Negative regulation of wound healing	http://amigo.geneontology.org/amigo/term/GO:0061045	kng1 f7i
0.0167505	2	7	23.7374	Negative regulation of hemostasis	http://amigo.geneontology.org/amigo/term/GO:1900047	kng1 f7i
0.0171299	27	1702	1.76656	Regulation of biological quality	http://amigo.geneontology.org/amigo/term/GO:0065008	slc9a3r1a atp2b1b fgb cp hpxa tfa sparc fga serpind1 tnc kng1 rdh8a epb41b fthl27 angptl4 f2 fgg serpinc1 apoba carhsp1 steap4 capza1b habp2 serping1 prdx1 xirp2a f7i
0.0203152	4	80	6.41551	Detoxification	http://amigo.geneontology.org/amigo/term/GO:0098754	mpx prdx1 si:ch211-5k11.8 adh8a
0.0204111	16	790	2.14818	Negative regulation of metabolic process	http://amigo.geneontology.org/amigo/term/GO:0009892	c3a.1 serpind1 kng1 c4b sb:cb37 serpinc1 cst14a.2 carhsp1 fetub id3 aplp2 a2ml zgc:163030 serpina7 serpina1 c3b.1
0.0204111	15	759	2.21431	Regulation of protein metabolic process	http://amigo.geneontology.org/amigo/term/GO:0051246	c3a.1 serpind1 kng1 c4b ntd5 sb:cb37 serpinc1 cst14a.2 fetub aplp2 a2ml zgc:163030 serpina7 serpina1 c3b.1
0.0240188	2	8	19.7812	Tyrosine metabolic process	http://amigo.geneontology.org/amigo/term/GO:0006570	gstz1 hgd
0.0240188	2	16	19.7812	Kynurenine metabolic process	http://amigo.geneontology.org/amigo/term/GO:0070189	ido1 got2a
0.0266417	11	623	2.52038	Positive regulation of response to stimulus	http://amigo.geneontology.org/amigo/term/GO:0048584	masp2 c3a.1 tnc f2 c4b c8b serping1 MFAP4 cfbl mfap4 c3b.1
0.0283126	6	169	3.82861	Regulation of response to external stimulus	http://amigo.geneontology.org/amigo/term/GO:0032101	tnc kng1 f2 serpinc1 serping1 f7i
0.0303556	7	232	3.32323	Lipid transport	http://amigo.geneontology.org/amigo/term/GO:0006869	apoa1a apoa4b.2 apobb.1 apoba slc27a6 apoda.2 apoc2
0.0303556	14	718	2.1806	Regulation of cellular protein metabolic process	http://amigo.geneontology.org/amigo/term/GO:0032268	c3a.1 serpind1 kng1 c4b sb:cb37 serpinc1 cst14a.2 fetub aplp2 a2ml zgc:163030 serpina7 serpina1 c3b.1
0.0303556	18	1073	1.9528	Regulation of catalytic activity	http://amigo.geneontology.org/amigo/term/GO:0050790	anxa2a c3a.1 serpind1 kng1 angptl4 c4b ntd5 sb:cb37 serpinc1 cst14a.2 fetub aplp2 a2ml ddr2b zgc:163030 serpina7 serpina1 c3b.1
0.0318388	2	11	16.9553	Dicarboxylic acid biosynthetic process	http://amigo.geneontology.org/amigo/term/GO:0043650	kmo haao
0.0318388	2	13	16.9553	Platelet aggregation	http://amigo.geneontology.org/amigo/term/GO:0070527	fgb fgg
0.0318388	2	10	16.9553	Negative regulation of response to wounding	http://amigo.geneontology.org/amigo/term/GO:1903035	kng1 f7i
0.0323788	3	41	8.09229	Cellular biogenic amine metabolic process	http://amigo.geneontology.org/amigo/term/GO:0006576	kmo ido1 haao
0.032508	4	88	5.52032	Response to toxic substance	http://amigo.geneontology.org/amigo/term/GO:0009636	mpx prdx1 si:ch211-5k11.8 adh8a
0.0406837	2	13	14.8359	Sulfur amino acid biosynthetic process	http://amigo.geneontology.org/amigo/term/GO:0000097	bhmt cth
0.0406837	3	53	7.41793	Cellular polysaccharide biosynthetic process	http://amigo.geneontology.org/amigo/term/GO:0033692	gys2 ugp2b gyg2
0.0406837	2	14	14.8359	Homotypic cell-cell adhesion	http://amigo.geneontology.org/amigo/term/GO:0034109	fgb fgg
0.0406837	2	21	14.8359	Elastic fiber assembly	http://amigo.geneontology.org/amigo/term/GO:0048251	MFAP4 mfap4
0.0431636	7	252	3.07707	Lipid localization	http://amigo.geneontology.org/amigo/term/GO:0010876	apoa1a apoa4b.2 apobb.1 apoba slc27a6 apoda.2 apoc2
0.0432052	13	666	2.14893	Homeostatic process	http://amigo.geneontology.org/amigo/term/GO:0042592	slc9a3r1a atp2b1b cp hpxa tfa sparc kng1 epb41b fthl27 angptl4 apoba steap4 prdx1
0.0444808	3	54	7.12122	Polysaccharide biosynthetic process	http://amigo.geneontology.org/amigo/term/GO:0000271	gys2 ugp2b gyg2
0.0444808	3	45	7.12122	Cellular amine metabolic process	http://amigo.geneontology.org/amigo/term/GO:0044106	kmo ido1 haao
0.0463229	6	194	3.39106	Regulation of response to stress	http://amigo.geneontology.org/amigo/term/GO:0080134	tnc kng1 f2 serpinc1 serping1 f7i
0.0496811	2	27	13.1874	Oxygen transport	http://amigo.geneontology.org/amigo/term/GO:0015671	si:ch211-5k11.8 hbba1
0.0496811	2	17	13.1874	Regulation of vacuole organization	http://amigo.geneontology.org/amigo/term/GO:0044088	eno1a eno3
0.0496811	2	21	13.1874	Positive regulation of response to wounding	http://amigo.geneontology.org/amigo/term/GO:1903036	tnc f2
Female_Young_Downregulated-by-GC Removal_GOBP
Enrichment FDR	nGenes	Pathway Genes	Fold Enrichment	Pathway	URL	Genes
0.000315137	4	40	50.1801	Response to estrogen	http://amigo.geneontology.org/amigo/term/GO:0043627	vtg3 aqp12 fam20cl lman1
0.000315137	4	38	57.3487	Cellular response to estrogen stimulus	http://amigo.geneontology.org/amigo/term/GO:0071391	vtg3 aqp12 fam20cl lman1
0.0117567	2	7	133.814	Enamel mineralization	http://amigo.geneontology.org/amigo/term/GO:0070166	fam20cl fam20ca
0.0117567	2	7	133.814	Amelogenesis	http://amigo.geneontology.org/amigo/term/GO:0097186	fam20cl fam20ca
0.015625	2	8	100.36	Tooth mineralization	http://amigo.geneontology.org/amigo/term/GO:0034505	fam20cl fam20ca
0.015625	2	8	100.36	Odontogenesis of dentin-containing tooth	http://amigo.geneontology.org/amigo/term/GO:0042475	fam20cl fam20ca
0.0206976	5	226	9.04147	Cellular response to hormone stimulus	http://amigo.geneontology.org/amigo/term/GO:0032870	esr1 vtg3 aqp12 fam20cl lman1
0.0417453	5	261	7.54589	Response to hormone	http://amigo.geneontology.org/amigo/term/GO:0009725	esr1 vtg3 aqp12 fam20cl lman1

## Sheet: Old Female
Female_Old_Upregulated-by-GC Removal_GOBP
Enrichment FDR	nGenes	Pathway Genes	Fold Enrichment	Pathway	URL	Genes
8.50553e-14	50	1223	3.90007	Small molecule metabolic process	http://amigo.geneontology.org/amigo/term/GO:0044281	miox dera ftcd ugp2b kmo gpia bhmt pck1 pgm1 atic hpda agxtb hoga1 atp5f1d fads2 fbp1b eno1a anxa1a rdh8a pnp4b pde4a ido1 acss2 eno3 mat1a qdpra mthfd1b got2a gapdh mcee hmgcra cyp8b1 cbsa aldob pgk1 hgd nadkb lpin2 cnp g6pd cth mlsl hdc haao aldh1l1 oat acaca mrps36 adh5 adh8a
2.95482e-11	14	81	16.4843	Hemostasis	http://amigo.geneontology.org/amigo/term/GO:0007599	fgb CABZ01044048.1 fga serpind1 kng1 f7 fgg proca serpinc1 f5 habp2 serping1 serpinf2b f7i
2.95482e-11	14	82	16.1009	Coagulation	http://amigo.geneontology.org/amigo/term/GO:0050817	fgb CABZ01044048.1 anxa5b fga serpind1 kng1 f7 fgg proca serpinc1 habp2 serping1 serpinf2b f7i
6.42415e-11	14	95	15.0509	Regulation of body fluid levels	http://amigo.geneontology.org/amigo/term/GO:0050878	fgb CABZ01044048.1 fga serpind1 kng1 f7 fgg proca serpinc1 f5 habp2 serping1 serpinf2b f7i
1.04124e-10	11	78	22.6659	Complement activation	http://amigo.geneontology.org/amigo/term/GO:0006956	masp2 c3a.1 si:ch1073-280e3.1 c4b c8a c8b cfb serping1 cfbl mfap4 c3b.1
1.75485e-10	13	80	15.6802	Blood coagulation	http://amigo.geneontology.org/amigo/term/GO:0007596	fgb CABZ01044048.1 fga serpind1 kng1 f7 fgg proca serpinc1 habp2 serping1 serpinf2b f7i
2.36016e-10	44	1335	3.35274	Proteolysis	http://amigo.geneontology.org/amigo/term/GO:0006508	pcsk1 ambp ela3l ctsla masp2 CABZ01044048.1 c3a.1 arih2 cela1.6 pcsk2 si:ch1073-280e3.1 serpind1 cpa5 kng1 plg f7 proca c4b zgc:112160 ntd5 sb:cb37 serpinc1 prss1 cpb1 ctso fetub itih3a cfb cpe a2ml ela2 habp2 usp24 serpinf2b phex ctrl prss59.2 f7i serpina7 serpina1 cfbl c3b.1 zgc:136461 hp
2.36016e-10	12	101	17.454	Humoral immune response	http://amigo.geneontology.org/amigo/term/GO:0006959	masp2 c3a.1 tfa si:ch1073-280e3.1 c4b c8a c8b cfb serping1 cfbl mfap4 c3b.1
4.40345e-10	14	109	12.588	Wound healing	http://amigo.geneontology.org/amigo/term/GO:0042060	fgb CABZ01044048.1 fga serpind1 kng1 anxa1a f7 fgg proca serpinc1 habp2 serping1 serpinf2b f7i
8.74571e-10	14	132	11.9369	Negative regulation of endopeptidase activity	http://amigo.geneontology.org/amigo/term/GO:0010951	ambp c3a.1 serpind1 kng1 c4b sb:cb37 serpinc1 fetub itih3a a2ml serpinf2b serpina7 serpina1 c3b.1
9.38425e-10	14	133	11.7346	Negative regulation of peptidase activity	http://amigo.geneontology.org/amigo/term/GO:0010466	ambp c3a.1 serpind1 kng1 c4b sb:cb37 serpinc1 fetub itih3a a2ml serpinf2b serpina7 serpina1 c3b.1
9.38425e-10	14	137	11.7346	Negative regulation of proteolysis	http://amigo.geneontology.org/amigo/term/GO:0045861	ambp c3a.1 serpind1 kng1 c4b sb:cb37 serpinc1 fetub itih3a a2ml serpinf2b serpina7 serpina1 c3b.1
9.52678e-10	28	546	4.7098	Carboxylic acid metabolic process	http://amigo.geneontology.org/amigo/term/GO:0019752	ftcd kmo gpia bhmt hpda agxtb hoga1 fads2 eno1a anxa1a ido1 acss2 eno3 qdpra got2a cbsa aldob pgk1 hgd lpin2 cth mlsl hdc haao aldh1l1 oat acaca mrps36
1.55652e-09	28	557	4.60027	Oxoacid metabolic process	http://amigo.geneontology.org/amigo/term/GO:0043436	ftcd kmo gpia bhmt hpda agxtb hoga1 fads2 eno1a anxa1a ido1 acss2 eno3 qdpra got2a cbsa aldob pgk1 hgd lpin2 cth mlsl hdc haao aldh1l1 oat acaca mrps36
2.18134e-09	28	592	4.51036	Organic acid metabolic process	http://amigo.geneontology.org/amigo/term/GO:0006082	ftcd kmo gpia bhmt hpda agxtb hoga1 fads2 eno1a anxa1a ido1 acss2 eno3 qdpra got2a cbsa aldob pgk1 hgd lpin2 cth mlsl hdc haao aldh1l1 oat acaca mrps36
2.18134e-09	15	149	9.76044	Response to wounding	http://amigo.geneontology.org/amigo/term/GO:0009611	fgb CABZ01044048.1 fga serpind1 kng1 anxa1a f7 fgg proca serpinc1 habp2 serping1 serpinf2b cnp f7i
3.65581e-09	15	171	9.38979	Regulation of peptidase activity	http://amigo.geneontology.org/amigo/term/GO:0052547	ambp c3a.1 serpind1 kng1 c4b ntd5 sb:cb37 serpinc1 fetub itih3a a2ml serpinf2b serpina7 serpina1 c3b.1
6.08879e-09	13	170	11.2787	Positive regulation of immune response	http://amigo.geneontology.org/amigo/term/GO:0050778	masp2 c3a.1 si:ch1073-280e3.1 anxa1a c4b c8a c8b tlr5a cfb serping1 cfbl mfap4 c3b.1
9.78796e-09	15	177	8.72698	Negative regulation of hydrolase activity	http://amigo.geneontology.org/amigo/term/GO:0051346	ambp c3a.1 serpind1 kng1 anxa1a c4b sb:cb37 serpinc1 fetub itih3a a2ml serpinf2b serpina7 serpina1 c3b.1
1.15748e-08	12	154	12.1109	Activation of immune response	http://amigo.geneontology.org/amigo/term/GO:0002253	masp2 c3a.1 si:ch1073-280e3.1 c4b c8a c8b tlr5a cfb serping1 cfbl mfap4 c3b.1
1.15748e-08	14	162	9.48412	Regulation of endopeptidase activity	http://amigo.geneontology.org/amigo/term/GO:0052548	ambp c3a.1 serpind1 kng1 c4b sb:cb37 serpinc1 fetub itih3a a2ml serpinf2b serpina7 serpina1 c3b.1
1.82946e-08	12	137	11.636	Immune effector process	http://amigo.geneontology.org/amigo/term/GO:0002252	masp2 c3a.1 si:ch1073-280e3.1 anxa1a c4b c8a c8b cfb serping1 cfbl mfap4 c3b.1
2.20795e-08	16	223	7.46459	Regulation of proteolysis	http://amigo.geneontology.org/amigo/term/GO:0030162	ambp c3a.1 arih2 serpind1 kng1 c4b ntd5 sb:cb37 serpinc1 fetub itih3a a2ml serpinf2b serpina7 serpina1 c3b.1
1.21998e-07	16	249	6.64913	Generation of precursor metabolites and energy	http://amigo.geneontology.org/amigo/term/GO:0006091	pygl ppp1caa gys2 ugp2b gpia dhtkd1 eno1a gyg2 eno3 ciapin1 aldob pgk1 cox5b2 g6pd phkb adh5
4.35958e-07	13	216	7.93688	Positive regulation of immune system process	http://amigo.geneontology.org/amigo/term/GO:0002684	masp2 c3a.1 si:ch1073-280e3.1 anxa1a c4b c8a c8b tlr5a cfb serping1 cfbl mfap4 c3b.1
1.25371e-06	15	248	6.08027	Negative regulation of catalytic activity	http://amigo.geneontology.org/amigo/term/GO:0043086	ambp c3a.1 serpind1 kng1 anxa1a c4b sb:cb37 serpinc1 fetub itih3a a2ml serpinf2b serpina7 serpina1 c3b.1
1.50253e-06	13	257	7.1432	Regulation of immune response	http://amigo.geneontology.org/amigo/term/GO:0050776	masp2 c3a.1 si:ch1073-280e3.1 anxa1a c4b c8a c8b tlr5a cfb serping1 cfbl mfap4 c3b.1
3.33707e-06	16	293	5.24004	Small molecule biosynthetic process	http://amigo.geneontology.org/amigo/term/GO:0044283	kmo gpia bhmt pck1 agxtb fads2 fbp1b anxa1a qdpra hmgcra cbsa pgk1 cth haao oat acaca
3.60474e-06	12	147	7.32636	Alpha-amino acid metabolic process	http://amigo.geneontology.org/amigo/term/GO:1901605	ftcd kmo bhmt agxtb ido1 qdpra got2a cbsa hgd cth haao oat
4.0795e-06	14	215	5.96845	Small molecule catabolic process	http://amigo.geneontology.org/amigo/term/GO:0044282	miox ftcd kmo hoga1 ido1 qdpra got2a hgd lpin2 haao aldh1l1 oat adh5 adh8a
4.28223e-06	6	24	22.8244	Regulation of coagulation	http://amigo.geneontology.org/amigo/term/GO:0050818	anxa5b kng1 serpinc1 serping1 serpinf2b f7i
4.28223e-06	6	28	22.8244	Regulation of wound healing	http://amigo.geneontology.org/amigo/term/GO:0061041	kng1 anxa1a serpinc1 serping1 serpinf2b f7i
5.75966e-06	15	266	5.33664	Monocarboxylic acid metabolic process	http://amigo.geneontology.org/amigo/term/GO:0032787	ftcd kmo gpia hoga1 fads2 eno1a anxa1a acss2 eno3 aldob pgk1 lpin2 mlsl haao acaca
6.2856e-06	17	366	4.64475	Nucleotide metabolic process	http://amigo.geneontology.org/amigo/term/GO:0009117	dera kmo gpia atic atp5f1d eno1a pde4a ido1 acss2 eno3 mcee hmgcra aldob pgk1 nadkb cnp haao
6.54966e-06	19	457	4.15754	Nucleobase-containing small molecule metabolic process	http://amigo.geneontology.org/amigo/term/GO:0055086	dera ugp2b kmo gpia atic atp5f1d eno1a pnp4b pde4a ido1 acss2 eno3 mcee hmgcra aldob pgk1 nadkb cnp haao
7.31122e-06	19	424	4.12107	Carbohydrate metabolic process	http://amigo.geneontology.org/amigo/term/GO:0005975	pygl miox ppp1caa gys2 ugp2b gpia pck1 pgm1 fbp1b eno1a gyg2 slc3a2a eno3 gapdh aldob pgk1 g6pd mlsl phkb
1.07548e-05	15	284	5.04621	Negative regulation of molecular function	http://amigo.geneontology.org/amigo/term/GO:0044092	ambp c3a.1 serpind1 kng1 anxa1a c4b sb:cb37 serpinc1 fetub itih3a a2ml serpinf2b serpina7 serpina1 c3b.1
1.1851e-05	19	725	3.98138	Immune response	http://amigo.geneontology.org/amigo/term/GO:0006955	ctsla masp2 c3a.1 b2ml c9 tfa si:ch1073-280e3.1 anxa1a c4b c8a c8b sod2 tlr5a cfb vtna serping1 cfbl mfap4 c3b.1
1.28143e-05	17	385	4.37864	Nucleoside phosphate metabolic process	http://amigo.geneontology.org/amigo/term/GO:0006753	dera kmo gpia atic atp5f1d eno1a pde4a ido1 acss2 eno3 mcee hmgcra aldob pgk1 nadkb cnp haao
1.33529e-05	5	26	27.4738	Aromatic amino acid family catabolic process	http://amigo.geneontology.org/amigo/term/GO:0009074	kmo ido1 qdpra hgd haao
1.48186e-05	6	41	18.5448	Aromatic amino acid family metabolic process	http://amigo.geneontology.org/amigo/term/GO:0009072	kmo hpda ido1 qdpra hgd haao
2.06915e-05	14	244	5.09074	Cellular amino acid metabolic process	http://amigo.geneontology.org/amigo/term/GO:0006520	ftcd kmo bhmt hpda agxtb ido1 qdpra got2a cbsa hgd cth hdc haao oat
2.06915e-05	11	147	6.71583	Organic acid catabolic process	http://amigo.geneontology.org/amigo/term/GO:0016054	ftcd kmo hoga1 ido1 qdpra got2a hgd lpin2 haao aldh1l1 oat
2.06915e-05	11	147	6.71583	Carboxylic acid catabolic process	http://amigo.geneontology.org/amigo/term/GO:0046395	ftcd kmo hoga1 ido1 qdpra got2a hgd lpin2 haao aldh1l1 oat
4.03705e-05	5	22	22.4786	Regulation of blood coagulation	http://amigo.geneontology.org/amigo/term/GO:0030193	kng1 serpinc1 serping1 serpinf2b f7i
4.03705e-05	7	48	11.9369	Dicarboxylic acid metabolic process	http://amigo.geneontology.org/amigo/term/GO:0043648	ftcd kmo got2a haao aldh1l1 oat mrps36
4.03705e-05	5	22	22.4786	Regulation of hemostasis	http://amigo.geneontology.org/amigo/term/GO:1900046	kng1 serpinc1 serping1 serpinf2b f7i
4.07466e-05	6	39	15.6167	Regulation of response to wounding	http://amigo.geneontology.org/amigo/term/GO:1903034	kng1 anxa1a serpinc1 serping1 serpinf2b f7i
6.47734e-05	14	296	4.58504	Negative regulation of cellular protein metabolic process	http://amigo.geneontology.org/amigo/term/GO:0032269	ambp c3a.1 serpind1 kng1 c4b sb:cb37 serpinc1 fetub itih3a a2ml serpinf2b serpina7 serpina1 c3b.1
8.01989e-05	14	302	4.49572	Negative regulation of protein metabolic process	http://amigo.geneontology.org/amigo/term/GO:0051248	ambp c3a.1 serpind1 kng1 c4b sb:cb37 serpinc1 fetub itih3a a2ml serpinf2b serpina7 serpina1 c3b.1
0.000148666	4	9	28.2588	Negative regulation of coagulation	http://amigo.geneontology.org/amigo/term/GO:0050819	anxa5b kng1 serpinf2b f7i
0.000171946	10	158	5.95818	Carboxylic acid biosynthetic process	http://amigo.geneontology.org/amigo/term/GO:0046394	kmo bhmt agxtb fads2 anxa1a cbsa cth haao oat acaca
0.000185913	13	370	4.43371	Regulation of immune system process	http://amigo.geneontology.org/amigo/term/GO:0002682	masp2 c3a.1 si:ch1073-280e3.1 anxa1a c4b c8a c8b tlr5a cfb serping1 cfbl mfap4 c3b.1
0.000185913	6	49	11.8687	Glycogen metabolic process	http://amigo.geneontology.org/amigo/term/GO:0005977	pygl ppp1caa gys2 ugp2b gyg2 phkb
0.000185913	6	49	11.8687	Cellular glucan metabolic process	http://amigo.geneontology.org/amigo/term/GO:0006073	pygl ppp1caa gys2 ugp2b gyg2 phkb
0.000185913	6	49	11.8687	Energy reserve metabolic process	http://amigo.geneontology.org/amigo/term/GO:0006112	pygl ppp1caa gys2 ugp2b gyg2 phkb
0.000185913	8	97	7.75732	Cellular amino acid catabolic process	http://amigo.geneontology.org/amigo/term/GO:0009063	ftcd kmo ido1 qdpra got2a hgd haao oat
0.000185913	10	160	5.88725	Organic acid biosynthetic process	http://amigo.geneontology.org/amigo/term/GO:0016053	kmo bhmt agxtb fads2 anxa1a cbsa cth haao oat acaca
0.000185913	3	6	49.4529	de novo NAD biosynthetic process from tryptophan	http://amigo.geneontology.org/amigo/term/GO:0034354	kmo ido1 haao
0.000185913	3	6	49.4529	de novo NAD biosynthetic process	http://amigo.geneontology.org/amigo/term/GO:0034627	kmo ido1 haao
0.000185913	6	49	11.8687	Glucan metabolic process	http://amigo.geneontology.org/amigo/term/GO:0044042	pygl ppp1caa gys2 ugp2b gyg2 phkb
0.000185913	7	76	9.35595	Alpha-amino acid catabolic process	http://amigo.geneontology.org/amigo/term/GO:1901606	kmo ido1 qdpra got2a hgd haao oat
0.000201573	30	1128	2.38519	Organic substance catabolic process	http://amigo.geneontology.org/amigo/term/GO:1901575	pygl miox dera ftcd ctsla kmo arih2 gpia hoga1 eno1a hmox1a pde4a ido1 rida eno3 qdpra got2a allc aldob pgk1 hgd usp24 lpin2 cnp haao aldh1l1 oat adh5 adh8a apoc2
0.000288966	25	1141	2.59187	Immune system process	http://amigo.geneontology.org/amigo/term/GO:0002376	ctsla masp2 c3a.1 b2ml c9 tfa sec23b si:ch1073-280e3.1 anxa1a epb41b ndrg1a c4b c8a c8b sod2 tlr5a ciapin1 cfb vtna serping1 cecr2 cfbl mfap4 apoc2 c3b.1
0.000341671	7	71	8.44318	Glucose metabolic process	http://amigo.geneontology.org/amigo/term/GO:0006006	gpia pck1 pgm1 fbp1b gapdh pgk1 g6pd
0.000360216	9	149	6.01454	Energy derivation by oxidation of organic compounds	http://amigo.geneontology.org/amigo/term/GO:0015980	pygl ppp1caa gys2 ugp2b dhtkd1 gyg2 pgk1 cox5b2 phkb
0.000360216	9	148	6.01454	Cellular carbohydrate metabolic process	http://amigo.geneontology.org/amigo/term/GO:0044262	pygl miox ppp1caa gys2 ugp2b fbp1b gyg2 mlsl phkb
0.000377618	4	24	21.9791	Nicotinamide nucleotide biosynthetic process	http://amigo.geneontology.org/amigo/term/GO:0019359	kmo ido1 nadkb haao
0.000377618	4	24	21.9791	Pyridine nucleotide biosynthetic process	http://amigo.geneontology.org/amigo/term/GO:0019363	kmo ido1 nadkb haao
0.000377618	4	20	21.9791	Benzene-containing compound metabolic process	http://amigo.geneontology.org/amigo/term/GO:0042537	kmo ido1 got2a haao
0.000506255	7	84	7.86751	Carbohydrate catabolic process	http://amigo.geneontology.org/amigo/term/GO:0016052	pygl miox gpia eno1a eno3 aldob pgk1
0.000589072	3	9	37.0897	Tryptophan metabolic process	http://amigo.geneontology.org/amigo/term/GO:0006568	kmo ido1 haao
0.000589072	3	9	37.0897	Tryptophan catabolic process	http://amigo.geneontology.org/amigo/term/GO:0006569	kmo ido1 haao
0.000589072	3	9	37.0897	Indolalkylamine metabolic process	http://amigo.geneontology.org/amigo/term/GO:0006586	kmo ido1 haao
0.000589072	3	9	37.0897	Indole-containing compound catabolic process	http://amigo.geneontology.org/amigo/term/GO:0042436	kmo ido1 haao
0.000589072	3	9	37.0897	Indolalkylamine catabolic process	http://amigo.geneontology.org/amigo/term/GO:0046218	kmo ido1 haao
0.000715724	30	1387	2.20772	Response to stress	http://amigo.geneontology.org/amigo/term/GO:0006950	ruvbl1 masp2 fgb CABZ01044048.1 tfa si:ch1073-280e3.1 fga serpind1 kng1 ucp1 anxa1a hmox1a dnaja1 f7 fgg proca c8a sod2 serpinc1 tlr5a pgk1 cfb habp2 serping1 apoda.2 serpinf2b cnp f7i gcga mfap4
0.000848695	4	27	17.9829	Pyridine nucleotide metabolic process	http://amigo.geneontology.org/amigo/term/GO:0019362	kmo ido1 nadkb haao
0.000848695	4	27	17.9829	Nicotinamide nucleotide metabolic process	http://amigo.geneontology.org/amigo/term/GO:0046496	kmo ido1 nadkb haao
0.000927464	6	75	8.72698	Cellular polysaccharide metabolic process	http://amigo.geneontology.org/amigo/term/GO:0044264	pygl ppp1caa gys2 ugp2b gyg2 phkb
0.000927464	17	563	3.01326	Regulation of hydrolase activity	http://amigo.geneontology.org/amigo/term/GO:0051336	ambp c3a.1 sec23b serpind1 kng1 anxa1a c4b ntd5 sb:cb37 serpinc1 fetub itih3a a2ml serpinf2b serpina7 serpina1 c3b.1
0.00108711	6	76	8.47764	Polysaccharide metabolic process	http://amigo.geneontology.org/amigo/term/GO:0005976	pygl ppp1caa gys2 ugp2b gyg2 phkb
0.00109692	11	261	4.18448	Purine ribonucleotide metabolic process	http://amigo.geneontology.org/amigo/term/GO:0009150	gpia atic atp5f1d eno1a pde4a acss2 eno3 mcee hmgcra aldob pgk1
0.00113763	4	20	16.4843	Gluconeogenesis	http://amigo.geneontology.org/amigo/term/GO:0006094	gpia pck1 fbp1b pgk1
0.00113763	31	1319	2.10582	Catabolic process	http://amigo.geneontology.org/amigo/term/GO:0009056	pygl miox dera ftcd ctsla kmo arih2 gpia hoga1 eno1a hmox1a pde4a ido1 rida eno3 qdpra got2a allc aldob pgk1 hgd usp24 lpin2 cnp haao aldh1l1 oat si:ch211-5k11.8 adh5 adh8a apoc2
0.00113763	7	101	6.78765	Carbohydrate biosynthetic process	http://amigo.geneontology.org/amigo/term/GO:0016051	gys2 ugp2b gpia pck1 fbp1b gyg2 pgk1
0.00113763	4	29	16.4843	Pyridine-containing compound biosynthetic process	http://amigo.geneontology.org/amigo/term/GO:0072525	kmo ido1 nadkb haao
0.00119833	3	7	29.6717	Negative regulation of blood coagulation	http://amigo.geneontology.org/amigo/term/GO:0030195	kng1 serpinf2b f7i
0.00119833	3	7	29.6717	Negative regulation of wound healing	http://amigo.geneontology.org/amigo/term/GO:0061045	kng1 serpinf2b f7i
0.00119833	3	13	29.6717	Protein activation cascade	http://amigo.geneontology.org/amigo/term/GO:0072376	fgb fgg serpinc1
0.00119833	3	13	29.6717	Blood coagulation, fibrin clot formation	http://amigo.geneontology.org/amigo/term/GO:0072378	fgb fgg serpinc1
0.00119833	3	7	29.6717	Negative regulation of hemostasis	http://amigo.geneontology.org/amigo/term/GO:1900047	kng1 serpinf2b f7i
0.00146556	5	48	10.3027	Glycolytic process	http://amigo.geneontology.org/amigo/term/GO:0006096	gpia eno1a eno3 aldob pgk1
0.00146556	5	48	10.3027	ATP generation from ADP	http://amigo.geneontology.org/amigo/term/GO:0006757	gpia eno1a eno3 aldob pgk1
0.00146556	4	21	15.2163	Hexose biosynthetic process	http://amigo.geneontology.org/amigo/term/GO:0019319	gpia pck1 fbp1b pgk1
0.00146556	4	21	15.2163	Monosaccharide biosynthetic process	http://amigo.geneontology.org/amigo/term/GO:0046364	gpia pck1 fbp1b pgk1
0.00161145	11	273	3.9419	Ribonucleotide metabolic process	http://amigo.geneontology.org/amigo/term/GO:0009259	gpia atic atp5f1d eno1a pde4a acss2 eno3 mcee hmgcra aldob pgk1
0.00164807	20	744	2.56233	Organophosphate metabolic process	http://amigo.geneontology.org/amigo/term/GO:0019637	dera pla2g3 kmo gpia atic atp5f1d fbp1b eno1a pde4a ido1 acss2 eno3 mcee hmgcra aldob pgk1 nadkb cnp g6pd haao
0.00193847	4	38	14.1294	Cellular response to estrogen stimulus	http://amigo.geneontology.org/amigo/term/GO:0071391	agxtb fbp1b ucp1 serpinc1
0.00193847	4	32	14.1294	Pyridine-containing compound metabolic process	http://amigo.geneontology.org/amigo/term/GO:0072524	kmo ido1 nadkb haao
0.0019972	11	279	3.83086	Ribose phosphate metabolic process	http://amigo.geneontology.org/amigo/term/GO:0019693	gpia atic atp5f1d eno1a pde4a acss2 eno3 mcee hmgcra aldob pgk1
0.00208425	11	288	3.80407	Purine nucleotide metabolic process	http://amigo.geneontology.org/amigo/term/GO:0006163	gpia atic atp5f1d eno1a pde4a acss2 eno3 mcee hmgcra aldob pgk1
0.00208425	11	255	3.80407	Organic cyclic compound catabolic process	http://amigo.geneontology.org/amigo/term/GO:1901361	dera kmo hmox1a pde4a ido1 qdpra allc hgd cnp haao aldh1l1
0.00244062	5	51	9.15794	ADP metabolic process	http://amigo.geneontology.org/amigo/term/GO:0046031	gpia eno1a eno3 aldob pgk1
0.00285394	5	52	8.83087	Purine nucleoside diphosphate metabolic process	http://amigo.geneontology.org/amigo/term/GO:0009135	gpia eno1a eno3 aldob pgk1
0.00285394	5	52	8.83087	Purine ribonucleoside diphosphate metabolic process	http://amigo.geneontology.org/amigo/term/GO:0009179	gpia eno1a eno3 aldob pgk1
0.00285394	7	106	5.67492	Hexose metabolic process	http://amigo.geneontology.org/amigo/term/GO:0019318	gpia pck1 pgm1 fbp1b gapdh pgk1 g6pd
0.00286924	10	232	3.95623	Lipid transport	http://amigo.geneontology.org/amigo/term/GO:0006869	pla2g3 apoa1a apoa4b.2 apobb.1 anxa1a slc27a6 apoda.2 slco2a1 stra6l apoc2
0.00310337	4	41	12.3632	Pteridine-containing compound metabolic process	http://amigo.geneontology.org/amigo/term/GO:0042558	ftcd qdpra mthfd1b aldh1l1
0.00310337	4	40	12.3632	Response to estrogen	http://amigo.geneontology.org/amigo/term/GO:0043627	agxtb fbp1b ucp1 serpinc1
0.00322755	5	53	8.52636	Ribonucleoside diphosphate metabolic process	http://amigo.geneontology.org/amigo/term/GO:0009185	gpia eno1a eno3 aldob pgk1
0.00322755	3	14	21.1941	Amine catabolic process	http://amigo.geneontology.org/amigo/term/GO:0009310	kmo ido1 haao
0.00322755	3	19	21.1941	NAD biosynthetic process	http://amigo.geneontology.org/amigo/term/GO:0009435	kmo ido1 haao
0.00322755	3	14	21.1941	Cellular biogenic amine catabolic process	http://amigo.geneontology.org/amigo/term/GO:0042402	kmo ido1 haao
0.00322755	3	12	21.1941	Aldehyde catabolic process	http://amigo.geneontology.org/amigo/term/GO:0046185	hoga1 adh5 adh8a
0.00322755	3	10	21.1941	Negative regulation of response to wounding	http://amigo.geneontology.org/amigo/term/GO:1903035	kng1 serpinf2b f7i
0.00331774	11	308	3.55544	Purine-containing compound metabolic process	http://amigo.geneontology.org/amigo/term/GO:0072521	gpia atic atp5f1d eno1a pde4a acss2 eno3 mcee hmgcra aldob pgk1
0.00372324	4	30	11.636	Cellular aldehyde metabolic process	http://amigo.geneontology.org/amigo/term/GO:0006081	hoga1 mlsl adh5 adh8a
0.00420224	5	49	7.97627	Alpha-amino acid biosynthetic process	http://amigo.geneontology.org/amigo/term/GO:1901607	bhmt agxtb cbsa cth oat
0.00456407	2	10	49.4529	Negative regulation of immune effector process	http://amigo.geneontology.org/amigo/term/GO:0002698	anxa1a serping1
0.00456407	7	118	5.16672	Monosaccharide metabolic process	http://amigo.geneontology.org/amigo/term/GO:0005996	gpia pck1 pgm1 fbp1b gapdh pgk1 g6pd
0.00456407	2	4	49.4529	Ethanol metabolic process	http://amigo.geneontology.org/amigo/term/GO:0006067	adh5 adh8a
0.00456407	2	3	49.4529	Anthranilate metabolic process	http://amigo.geneontology.org/amigo/term/GO:0043420	kmo haao
0.00456407	2	3	49.4529	Glyoxylate metabolic process	http://amigo.geneontology.org/amigo/term/GO:0046487	hoga1 mlsl
0.00461377	10	252	3.66318	Lipid localization	http://amigo.geneontology.org/amigo/term/GO:0010876	pla2g3 apoa1a apoa4b.2 apobb.1 anxa1a slc27a6 apoda.2 slco2a1 stra6l apoc2
0.0046463	3	13	18.5448	Sulfur amino acid biosynthetic process	http://amigo.geneontology.org/amigo/term/GO:0000097	bhmt cbsa cth
0.0046463	3	14	18.5448	Icosanoid transport	http://amigo.geneontology.org/amigo/term/GO:0071715	pla2g3 anxa1a slco2a1
0.00506438	10	243	3.6097	Aromatic compound catabolic process	http://amigo.geneontology.org/amigo/term/GO:0019439	dera kmo hmox1a pde4a ido1 qdpra hgd cnp haao aldh1l1
0.00510319	7	138	5.01696	ATP metabolic process	http://amigo.geneontology.org/amigo/term/GO:0046034	gpia atp5f1d eno1a eno3 aldob pgk1 cox5b2
0.00519877	5	65	7.49286	Pyruvate metabolic process	http://amigo.geneontology.org/amigo/term/GO:0006090	gpia eno1a eno3 aldob pgk1
0.00590463	5	66	7.27249	Nucleoside diphosphate phosphorylation	http://amigo.geneontology.org/amigo/term/GO:0006165	gpia eno1a eno3 aldob pgk1
0.00590463	5	68	7.27249	Nucleotide phosphorylation	http://amigo.geneontology.org/amigo/term/GO:0046939	gpia eno1a eno3 aldob pgk1
0.00641077	4	36	9.89058	Iron ion homeostasis	http://amigo.geneontology.org/amigo/term/GO:0055072	cp hpxa tfa hmox1a
0.00667504	5	54	7.0647	Cellular amino acid biosynthetic process	http://amigo.geneontology.org/amigo/term/GO:0008652	bhmt agxtb cbsa cth oat
0.00754345	9	240	3.70897	Sulfur compound metabolic process	http://amigo.geneontology.org/amigo/term/GO:0006790	bhmt acss2 mat1a gstt1a mcee ciapin1 cbsa cth gsta.1
0.00803541	7	233	4.6156	Innate immune response	http://amigo.geneontology.org/amigo/term/GO:0045087	masp2 si:ch1073-280e3.1 c8a sod2 tlr5a cfb mfap4
0.00825788	14	623	2.67313	Positive regulation of response to stimulus	http://amigo.geneontology.org/amigo/term/GO:0048584	masp2 c3a.1 si:ch1073-280e3.1 anxa1a c4b c8a c8b tlr5a cfb serping1 serpinf2b cfbl mfap4 c3b.1
0.0107633	5	75	6.34012	Nucleoside diphosphate metabolic process	http://amigo.geneontology.org/amigo/term/GO:0009132	gpia eno1a eno3 aldob pgk1
0.0115525	2	4	32.9686	Cysteine biosynthetic process via cystathionine	http://amigo.geneontology.org/amigo/term/GO:0019343	cbsa cth
0.0115525	2	4	32.9686	Cysteine biosynthetic process	http://amigo.geneontology.org/amigo/term/GO:0019344	cbsa cth
0.0115525	2	4	32.9686	Quinolinate biosynthetic process	http://amigo.geneontology.org/amigo/term/GO:0019805	kmo haao
0.0115525	2	5	32.9686	Regulation of vacuole fusion, non-autophagic	http://amigo.geneontology.org/amigo/term/GO:0032889	eno1a eno3
0.0115525	3	23	13.4872	Indole-containing compound metabolic process	http://amigo.geneontology.org/amigo/term/GO:0042430	kmo ido1 haao
0.0115525	3	20	13.4872	Tetrahydrofolate metabolic process	http://amigo.geneontology.org/amigo/term/GO:0046653	ftcd mthfd1b aldh1l1
0.0115525	2	4	32.9686	Quinolinate metabolic process	http://amigo.geneontology.org/amigo/term/GO:0046874	kmo haao
0.0119373	4	44	8.24215	One-carbon metabolic process	http://amigo.geneontology.org/amigo/term/GO:0006730	ftcd mat1a mthfd1b aldh1l1
0.0119373	4	69	8.24215	Cellular response to xenobiotic stimulus	http://amigo.geneontology.org/amigo/term/GO:0071466	hmox1a aldh2.2 cpb1 adh8a
0.0138836	18	780	2.20335	Carbohydrate derivative metabolic process	http://amigo.geneontology.org/amigo/term/GO:1901135	dera ugp2b gpia atic atp5f1d fbp1b eno1a pnp4b pde4a acss2 eno3 mcee hmgcra aldob pgk1 alg13 itih3a g6pd
0.0139871	9	227	3.34644	Cellular nitrogen compound catabolic process	http://amigo.geneontology.org/amigo/term/GO:0044270	dera kmo hmox1a pde4a ido1 allc cnp haao aldh1l1
0.0139871	5	86	5.88725	Sulfur compound biosynthetic process	http://amigo.geneontology.org/amigo/term/GO:0044272	bhmt acss2 mat1a cbsa cth
0.0139871	9	227	3.34644	Heterocycle catabolic process	http://amigo.geneontology.org/amigo/term/GO:0046700	dera kmo hmox1a pde4a ido1 allc cnp haao aldh1l1
0.0142678	3	14	12.3632	Serine family amino acid biosynthetic process	http://amigo.geneontology.org/amigo/term/GO:0009070	agxtb cbsa cth
0.0142678	3	22	12.3632	Platelet activation	http://amigo.geneontology.org/amigo/term/GO:0030168	fgb fga fgg
0.0166847	8	322	3.56417	Defense response to other organism	http://amigo.geneontology.org/amigo/term/GO:0098542	masp2 tfa si:ch1073-280e3.1 c8a sod2 tlr5a cfb mfap4
0.0178068	3	20	11.4122	Sulfur amino acid metabolic process	http://amigo.geneontology.org/amigo/term/GO:0000096	bhmt cbsa cth
0.0178068	3	25	11.4122	Folic acid-containing compound metabolic process	http://amigo.geneontology.org/amigo/term/GO:0006760	ftcd mthfd1b aldh1l1
0.0178068	4	75	7.32636	Response to xenobiotic stimulus	http://amigo.geneontology.org/amigo/term/GO:0009410	hmox1a aldh2.2 cpb1 adh8a
0.018905	7	180	3.88955	Alcohol metabolic process	http://amigo.geneontology.org/amigo/term/GO:0006066	miox rdh8a qdpra hmgcra cyp8b1 adh5 adh8a
0.0192192	24	1137	1.88392	Cellular catabolic process	http://amigo.geneontology.org/amigo/term/GO:0044248	pygl miox dera ftcd ctsla kmo arih2 hoga1 hmox1a pde4a ido1 qdpra got2a allc hgd usp24 lpin2 cnp haao aldh1l1 oat si:ch211-5k11.8 adh5 adh8a
0.0195589	2	14	24.7264	Complement activation, lectin pathway	http://amigo.geneontology.org/amigo/term/GO:0001867	masp2 mfap4
0.0195589	2	5	24.7264	Homoserine metabolic process	http://amigo.geneontology.org/amigo/term/GO:0009092	cbsa cth
0.0195589	2	5	24.7264	Transsulfuration	http://amigo.geneontology.org/amigo/term/GO:0019346	cbsa cth
0.0195589	2	6	24.7264	Vacuole fusion, non-autophagic	http://amigo.geneontology.org/amigo/term/GO:0042144	eno1a eno3
0.0195589	2	11	24.7264	Dicarboxylic acid catabolic process	http://amigo.geneontology.org/amigo/term/GO:0043649	got2a aldh1l1
0.0195589	2	9	24.7264	Formaldehyde metabolic process	http://amigo.geneontology.org/amigo/term/GO:0046292	adh5 adh8a
0.0195589	2	9	24.7264	Formaldehyde catabolic process	http://amigo.geneontology.org/amigo/term/GO:0046294	adh5 adh8a
0.0195589	2	6	24.7264	Vacuole fusion	http://amigo.geneontology.org/amigo/term/GO:0097576	eno1a eno3
0.0195589	2	9	24.7264	Cellular detoxification of aldehyde	http://amigo.geneontology.org/amigo/term/GO:0110095	adh5 adh8a
0.0195589	2	9	24.7264	Cellular response to aldehyde	http://amigo.geneontology.org/amigo/term/GO:0110096	adh5 adh8a
0.0206191	3	25	10.597	Response to reactive oxygen species	http://amigo.geneontology.org/amigo/term/GO:0000302	anxa1a sod2 apoda.2
0.0210667	4	63	6.82109	Cellular carbohydrate biosynthetic process	http://amigo.geneontology.org/amigo/term/GO:0034637	gys2 ugp2b fbp1b gyg2
0.0210667	4	50	6.82109	Transition metal ion homeostasis	http://amigo.geneontology.org/amigo/term/GO:0055076	cp hpxa tfa hmox1a
0.0246658	3	27	9.89058	Glycogen biosynthetic process	http://amigo.geneontology.org/amigo/term/GO:0005978	gys2 ugp2b gyg2
0.0246658	3	27	9.89058	Glucan biosynthetic process	http://amigo.geneontology.org/amigo/term/GO:0009250	gys2 ugp2b gyg2
0.0246658	3	30	9.89058	Fatty acid transport	http://amigo.geneontology.org/amigo/term/GO:0015908	pla2g3 anxa1a slc27a6
0.0249224	17	749	2.10702	Organonitrogen compound catabolic process	http://amigo.geneontology.org/amigo/term/GO:1901565	ftcd ctsla kmo arih2 hmox1a pde4a ido1 rida qdpra got2a allc hgd usp24 haao aldh1l1 oat apoc2
0.0295412	2	9	19.7812	Neutrophil homeostasis	http://amigo.geneontology.org/amigo/term/GO:0001780	anxa1a sod2
0.0295412	2	7	19.7812	Cysteine metabolic process	http://amigo.geneontology.org/amigo/term/GO:0006534	cbsa cth
0.0295412	2	17	19.7812	L-phenylalanine metabolic process	http://amigo.geneontology.org/amigo/term/GO:0006558	qdpra hgd
0.0295412	2	17	19.7812	L-phenylalanine catabolic process	http://amigo.geneontology.org/amigo/term/GO:0006559	qdpra hgd
0.0295412	2	12	19.7812	Cellular response to reactive oxygen species	http://amigo.geneontology.org/amigo/term/GO:0034614	anxa1a sod2
0.0295412	2	6	19.7812	Homocysteine metabolic process	http://amigo.geneontology.org/amigo/term/GO:0050667	cbsa cth
0.0295412	2	17	19.7812	Erythrose 4-phosphate/phosphoenolpyruvate family amino acid metabolic process	http://amigo.geneontology.org/amigo/term/GO:1902221	qdpra hgd
0.0295412	2	17	19.7812	Erythrose 4-phosphate/phosphoenolpyruvate family amino acid catabolic process	http://amigo.geneontology.org/amigo/term/GO:1902222	qdpra hgd
0.0336627	3	30	8.72698	Iron ion transport	http://amigo.geneontology.org/amigo/term/GO:0006826	cp hpxa tfa
0.0336627	3	41	8.72698	Nucleotide catabolic process	http://amigo.geneontology.org/amigo/term/GO:0009166	dera pde4a cnp
0.0347765	4	74	5.81799	Cellular response to toxic substance	http://amigo.geneontology.org/amigo/term/GO:0097237	sod2 si:ch211-5k11.8 adh5 adh8a
0.0347765	4	74	5.81799	Cellular detoxification	http://amigo.geneontology.org/amigo/term/GO:1990748	sod2 si:ch211-5k11.8 adh5 adh8a
0.0384708	9	438	2.78173	Response to external biotic stimulus	http://amigo.geneontology.org/amigo/term/GO:0043207	masp2 tfa si:ch1073-280e3.1 c8a sod2 tlr5a cfb f5 mfap4
0.0384708	9	438	2.78173	Response to other organism	http://amigo.geneontology.org/amigo/term/GO:0051707	masp2 tfa si:ch1073-280e3.1 c8a sod2 tlr5a cfb f5 mfap4
0.0406302	2	10	16.4843	Leukocyte homeostasis	http://amigo.geneontology.org/amigo/term/GO:0001776	anxa1a sod2
0.0406302	9	440	2.74738	Response to biotic stimulus	http://amigo.geneontology.org/amigo/term/GO:0009607	masp2 tfa si:ch1073-280e3.1 c8a sod2 tlr5a cfb f5 mfap4
0.0406302	8	261	2.97461	Response to hormone	http://amigo.geneontology.org/amigo/term/GO:0009725	agxtb fbp1b ucp1 anxa1a slc37a4a serpinc1 pgrmc1 lpin2
0.0406302	2	7	16.4843	Peptide hormone processing	http://amigo.geneontology.org/amigo/term/GO:0016486	pcsk1 pcsk2
0.0406302	2	12	16.4843	Tetrahydrofolate interconversion	http://amigo.geneontology.org/amigo/term/GO:0035999	ftcd mthfd1b
0.0406302	2	16	16.4843	Negative regulation of immune response	http://amigo.geneontology.org/amigo/term/GO:0050777	anxa1a serping1
0.0406302	2	16	16.4843	Kynurenine metabolic process	http://amigo.geneontology.org/amigo/term/GO:0070189	ido1 got2a
0.0406302	2	7	16.4843	Signaling receptor ligand precursor processing	http://amigo.geneontology.org/amigo/term/GO:0140448	pcsk1 pcsk2
0.0413928	9	445	2.73053	Biological process involved in interspecies interaction between organisms	http://amigo.geneontology.org/amigo/term/GO:0044419	masp2 tfa si:ch1073-280e3.1 c8a sod2 tlr5a cfb f5 mfap4
0.0430861	3	29	7.80835	Serine family amino acid metabolic process	http://amigo.geneontology.org/amigo/term/GO:0009069	agxtb cbsa cth
0.0430861	3	46	7.80835	Primary alcohol metabolic process	http://amigo.geneontology.org/amigo/term/GO:0034308	rdh8a adh5 adh8a
0.0439665	4	80	5.34626	Detoxification	http://amigo.geneontology.org/amigo/term/GO:0098754	sod2 si:ch211-5k11.8 adh5 adh8a
0.0452733	15	653	2.06054	Negative regulation of nitrogen compound metabolic process	http://amigo.geneontology.org/amigo/term/GO:0051172	ambp c3a.1 serpind1 kng1 c4b sb:cb37 serpinc1 fetub id3 itih3a a2ml serpinf2b serpina7 serpina1 c3b.1
0.0471201	9	413	2.66513	Response to oxygen-containing compound	http://amigo.geneontology.org/amigo/term/GO:1901700	gys2 ucp1 anxa1a sod2 pgrmc1 apoda.2 lpin2 adh5 adh8a
0.0486943	9	472	2.64926	Defense response	http://amigo.geneontology.org/amigo/term/GO:0006952	masp2 tfa si:ch1073-280e3.1 anxa1a c8a sod2 tlr5a cfb mfap4
Female_Old_Downregulated-by-GC Removal_GOBP
Enrichment FDR	nGenes	Pathway Genes	Fold Enrichment	Pathway	URL	Genes
0.000281023	4	40	51.7008	Response to estrogen	http://amigo.geneontology.org/amigo/term/GO:0043627	vtg3 aqp12 fam20cl lman1
0.000281023	4	38	59.0866	Cellular response to estrogen stimulus	http://amigo.geneontology.org/amigo/term/GO:0071391	vtg3 aqp12 fam20cl lman1
0.0111402	2	7	137.869	Enamel mineralization	http://amigo.geneontology.org/amigo/term/GO:0070166	fam20cl fam20ca
0.0111402	2	7	137.869	Amelogenesis	http://amigo.geneontology.org/amigo/term/GO:0097186	fam20cl fam20ca
0.0148072	2	8	103.402	Tooth mineralization	http://amigo.geneontology.org/amigo/term/GO:0034505	fam20cl fam20ca
0.0148072	2	8	103.402	Odontogenesis of dentin-containing tooth	http://amigo.geneontology.org/amigo/term/GO:0042475	fam20cl fam20ca
0.0180866	5	226	9.31545	Cellular response to hormone stimulus	http://amigo.geneontology.org/amigo/term/GO:0032870	esr1 vtg3 aqp12 fam20cl lman1
0.0365757	5	261	7.77455	Response to hormone	http://amigo.geneontology.org/amigo/term/GO:0009725	esr1 vtg3 aqp12 fam20cl lman1

## Sheet: Young Male
Male_Young_Upregulated-by-GC Removal_GOBP
No enrichment
Male_Young_Downregulated-by-GC Removal_GOBP
Enrichment FDR	nGenes	Pathway Genes	Fold Enrichment	Pathway	URL	Genes
0.00067892	3	20	116.327	Response to heat	http://amigo.geneontology.org/amigo/term/GO:0009408	hsp90aa1.2 hsp70.1 dnaja1
0.00324616	4	137	21.0633	Protein folding	http://amigo.geneontology.org/amigo/term/GO:0006457	hsp90aa1.2 hsp70.1 dnaja1 dnajb5
0.00324616	2	7	213.266	Polyamine biosynthetic process	http://amigo.geneontology.org/amigo/term/GO:0006596	odc1 amd1
0.00324616	3	44	53.3164	Response to temperature stimulus	http://amigo.geneontology.org/amigo/term/GO:0009266	hsp90aa1.2 hsp70.1 dnaja1
0.00658682	2	11	121.866	Amine biosynthetic process	http://amigo.geneontology.org/amigo/term/GO:0009309	odc1 amd1
0.00658682	2	11	121.866	Cellular biogenic amine biosynthetic process	http://amigo.geneontology.org/amigo/term/GO:0042401	odc1 amd1
0.00965027	2	20	94.7847	Polyamine metabolic process	http://amigo.geneontology.org/amigo/term/GO:0006595	odc1 amd1
0.0105395	2	19	85.3063	Carbohydrate phosphorylation	http://amigo.geneontology.org/amigo/term/GO:0046835	pfkfb4b gck
0.0130449	3	118	19.0984	Monosaccharide metabolic process	http://amigo.geneontology.org/amigo/term/GO:0005996	pck1 pfkfb4b gck
0.0130449	2	27	56.8708	de novo protein folding	http://amigo.geneontology.org/amigo/term/GO:0006458	hsp70.1 dnajb5
0.0130449	4	288	11.6858	Response to abiotic stimulus	http://amigo.geneontology.org/amigo/term/GO:0009628	hsp90aa1.2 hsp70.1 dnaja1 dhdds
0.0130449	3	106	20.9769	Hexose metabolic process	http://amigo.geneontology.org/amigo/term/GO:0019318	pck1 pfkfb4b gck
0.0130449	7	1223	4.70934	Small molecule metabolic process	http://amigo.geneontology.org/amigo/term/GO:0044281	odc1 pck1 pfkfb4b dhdds amd1 nadkb gck
0.0130449	2	26	60.933	de novo posttranslational protein folding	http://amigo.geneontology.org/amigo/term/GO:0051084	hsp70.1 dnajb5
0.0130449	2	26	60.933	Chaperone cofactor-dependent protein refolding	http://amigo.geneontology.org/amigo/term/GO:0051085	hsp70.1 dnajb5
0.0197629	2	30	44.898	Isoprenoid biosynthetic process	http://amigo.geneontology.org/amigo/term/GO:0008299	dhdds fdps
0.0223835	2	41	38.7756	Cellular biogenic amine metabolic process	http://amigo.geneontology.org/amigo/term/GO:0006576	odc1 amd1
0.0223835	2	30	40.622	Eye photoreceptor cell development	http://amigo.geneontology.org/amigo/term/GO:0042462	odc1 dhdds
0.0223835	2	39	38.7756	Chaperone-mediated protein folding	http://amigo.geneontology.org/amigo/term/GO:0061077	hsp70.1 dnajb5
0.027495	2	45	34.1225	Cellular amine metabolic process	http://amigo.geneontology.org/amigo/term/GO:0044106	odc1 amd1
0.0278915	2	39	31.5949	Eye photoreceptor cell differentiation	http://amigo.geneontology.org/amigo/term/GO:0001754	odc1 dhdds
0.0278915	2	48	31.5949	Amine metabolic process	http://amigo.geneontology.org/amigo/term/GO:0009308	odc1 amd1
0.0278915	3	150	12.545	Eye morphogenesis	http://amigo.geneontology.org/amigo/term/GO:0048592	odc1 hsp70.1 dhdds
0.0280189	4	424	7.483	Carbohydrate metabolic process	http://amigo.geneontology.org/amigo/term/GO:0005975	chia.3 pck1 pfkfb4b gck
0.0321015	1	3	426.531	Positive regulation of insulin secretion	http://amigo.geneontology.org/amigo/term/GO:0032024	gck
0.0321015	1	3	426.531	Farnesyl diphosphate metabolic process	http://amigo.geneontology.org/amigo/term/GO:0045338	fdps
0.0354287	2	47	25.8504	Photoreceptor cell development	http://amigo.geneontology.org/amigo/term/GO:0042461	odc1 dhdds
0.0393346	2	69	23.6962	Isoprenoid metabolic process	http://amigo.geneontology.org/amigo/term/GO:0006720	dhdds fdps
0.0393346	3	195	10.0755	Sensory organ morphogenesis	http://amigo.geneontology.org/amigo/term/GO:0090596	odc1 hsp70.1 dhdds
0.0406679	1	5	213.266	Positive regulation of peptide secretion	http://amigo.geneontology.org/amigo/term/GO:0002793	gck
0.0406679	1	6	213.266	Chitin catabolic process	http://amigo.geneontology.org/amigo/term/GO:0006032	chia.3
0.0406679	1	3	213.266	Spermine biosynthetic process	http://amigo.geneontology.org/amigo/term/GO:0006597	amd1
0.0406679	1	5	213.266	NADP biosynthetic process	http://amigo.geneontology.org/amigo/term/GO:0006741	nadkb
0.0406679	1	3	213.266	Spermine metabolic process	http://amigo.geneontology.org/amigo/term/GO:0008215	amd1
0.0406679	1	4	213.266	Putrescine biosynthetic process	http://amigo.geneontology.org/amigo/term/GO:0009446	odc1
0.0406679	1	3	213.266	Cobalamin transport	http://amigo.geneontology.org/amigo/term/GO:0015889	tcnba
0.0406679	1	4	213.266	Putrescine biosynthetic process from ornithine	http://amigo.geneontology.org/amigo/term/GO:0033387	odc1
0.0406679	1	5	213.266	Cellular response to heat	http://amigo.geneontology.org/amigo/term/GO:0034605	hsp90aa1.2
0.0406679	2	60	20.311	Photoreceptor cell differentiation	http://amigo.geneontology.org/amigo/term/GO:0046530	odc1 dhdds
0.0406679	1	4	213.266	Positive regulation of protein secretion	http://amigo.geneontology.org/amigo/term/GO:0050714	gck
0.0406679	1	5	213.266	Positive regulation of peptide hormone secretion	http://amigo.geneontology.org/amigo/term/GO:0090277	gck
0.0441148	3	293	8.47413	Small molecule biosynthetic process	http://amigo.geneontology.org/amigo/term/GO:0044283	pck1 dhdds amd1
0.0473042	2	81	17.4094	Protein import	http://amigo.geneontology.org/amigo/term/GO:0017038	nup50 timm17a
0.0473042	6	1277	3.5693	Organic substance transport	http://amigo.geneontology.org/amigo/term/GO:0071702	nup50 sec23b apoa4b.2 timm17a gck tcnba

## Sheet: Old Male
Male_Old_Upregulated-by-GC Removal_GOBP
Enrichment FDR	nGenes	Pathway Genes	Fold Enrichment	Pathway	URL	Genes
0.000398853	7	725	12.268	Immune response	http://amigo.geneontology.org/amigo/term/GO:0006955	stat1a ctss2.2 tlr3 crfb1 mhc2dab lgals17 ighv1-4
0.00191472	8	1141	6.93679	Immune system process	http://amigo.geneontology.org/amigo/term/GO:0002376	stat1a ctss2.2 tlr3 lgals9l3 crfb1 mhc2dab lgals17 ighv1-4
0.00191472	5	370	14.2623	Regulation of immune system process	http://amigo.geneontology.org/amigo/term/GO:0002682	tlr3 lgals9l3 crfb1 lgals17 ighv1-4
0.00191472	5	440	12.7656	Response to biotic stimulus	http://amigo.geneontology.org/amigo/term/GO:0009607	stat1a tlr3 crfb1 lgals17 ighv1-4
0.00191472	5	438	12.9252	Response to external biotic stimulus	http://amigo.geneontology.org/amigo/term/GO:0043207	stat1a tlr3 crfb1 lgals17 ighv1-4
0.00191472	5	445	12.6873	Biological process involved in interspecies interaction between organisms	http://amigo.geneontology.org/amigo/term/GO:0044419	stat1a tlr3 crfb1 lgals17 ighv1-4
0.00191472	5	438	12.9252	Response to other organism	http://amigo.geneontology.org/amigo/term/GO:0051707	stat1a tlr3 crfb1 lgals17 ighv1-4
0.00202518	3	79	41.3606	Regulation of lymphocyte activation	http://amigo.geneontology.org/amigo/term/GO:0051249	lgals9l3 lgals17 ighv1-4
0.00237222	3	85	37.6006	Regulation of leukocyte activation	http://amigo.geneontology.org/amigo/term/GO:0002694	lgals9l3 lgals17 ighv1-4
0.00237222	3	86	36.4947	Regulation of cell activation	http://amigo.geneontology.org/amigo/term/GO:0050865	lgals9l3 lgals17 ighv1-4
0.00248946	2	20	137.869	Negative regulation of T cell proliferation	http://amigo.geneontology.org/amigo/term/GO:0042130	lgals9l3 lgals17
0.00273426	2	21	118.173	Negative regulation of mononuclear cell proliferation	http://amigo.geneontology.org/amigo/term/GO:0032945	lgals9l3 lgals17
0.00273426	2	21	118.173	Negative regulation of lymphocyte proliferation	http://amigo.geneontology.org/amigo/term/GO:0050672	lgals9l3 lgals17
0.00273426	2	21	118.173	Negative regulation of leukocyte proliferation	http://amigo.geneontology.org/amigo/term/GO:0070664	lgals9l3 lgals17
0.0030529	4	322	14.9047	Defense response to other organism	http://amigo.geneontology.org/amigo/term/GO:0098542	stat1a tlr3 crfb1 ighv1-4
0.00393244	3	158	26.4004	Immune response-regulating signaling pathway	http://amigo.geneontology.org/amigo/term/GO:0002764	tlr3 crfb1 ighv1-4
0.00429769	3	130	24.3298	Lymphocyte activation	http://amigo.geneontology.org/amigo/term/GO:0046649	lgals9l3 lgals17 ighv1-4
0.00429769	2	29	82.7212	Negative regulation of T cell activation	http://amigo.geneontology.org/amigo/term/GO:0050868	lgals9l3 lgals17
0.00429769	2	29	82.7212	Negative regulation of leukocyte cell-cell adhesion	http://amigo.geneontology.org/amigo/term/GO:1903038	lgals9l3 lgals17
0.00542728	2	32	68.9343	Negative regulation of leukocyte activation	http://amigo.geneontology.org/amigo/term/GO:0002695	lgals9l3 lgals17
0.00542728	2	32	68.9343	Negative regulation of cell activation	http://amigo.geneontology.org/amigo/term/GO:0050866	lgals9l3 lgals17
0.00542728	2	31	68.9343	Negative regulation of lymphocyte activation	http://amigo.geneontology.org/amigo/term/GO:0051250	lgals9l3 lgals17
0.00612591	2	41	63.6317	Regulation of T cell proliferation	http://amigo.geneontology.org/amigo/term/GO:0042129	lgals9l3 lgals17
0.00658179	2	43	59.0866	T cell proliferation	http://amigo.geneontology.org/amigo/term/GO:0042098	lgals9l3 lgals17
0.00658179	3	158	19.0895	Leukocyte activation	http://amigo.geneontology.org/amigo/term/GO:0045321	lgals9l3 lgals17 ighv1-4
0.0070035	2	44	55.1475	Defense response to virus	http://amigo.geneontology.org/amigo/term/GO:0051607	tlr3 crfb1
0.0070035	2	44	55.1475	Defense response to symbiont	http://amigo.geneontology.org/amigo/term/GO:0140546	tlr3 crfb1
0.00714919	4	472	9.84776	Defense response	http://amigo.geneontology.org/amigo/term/GO:0006952	stat1a tlr3 crfb1 ighv1-4
0.00714919	2	49	48.6595	Mononuclear cell proliferation	http://amigo.geneontology.org/amigo/term/GO:0032943	lgals9l3 lgals17
0.00714919	2	44	51.7008	Regulation of mononuclear cell proliferation	http://amigo.geneontology.org/amigo/term/GO:0032944	lgals9l3 lgals17
0.00714919	3	233	16.5442	Innate immune response	http://amigo.geneontology.org/amigo/term/GO:0045087	stat1a tlr3 ighv1-4
0.00714919	2	49	48.6595	Lymphocyte proliferation	http://amigo.geneontology.org/amigo/term/GO:0046651	lgals9l3 lgals17
0.00714919	2	44	51.7008	Regulation of lymphocyte proliferation	http://amigo.geneontology.org/amigo/term/GO:0050670	lgals9l3 lgals17
0.00714919	2	49	48.6595	Leukocyte proliferation	http://amigo.geneontology.org/amigo/term/GO:0070661	lgals9l3 lgals17
0.00714919	2	44	51.7008	Regulation of leukocyte proliferation	http://amigo.geneontology.org/amigo/term/GO:0070663	lgals9l3 lgals17
0.00741325	2	42	45.9562	Leukocyte cell-cell adhesion	http://amigo.geneontology.org/amigo/term/GO:0007159	lgals9l3 lgals17
0.00741325	2	41	45.9562	Regulation of leukocyte cell-cell adhesion	http://amigo.geneontology.org/amigo/term/GO:1903037	lgals9l3 lgals17
0.00782652	3	187	15.5102	Cell activation	http://amigo.geneontology.org/amigo/term/GO:0001775	lgals9l3 lgals17 ighv1-4
0.00782652	3	216	15.3187	Positive regulation of immune system process	http://amigo.geneontology.org/amigo/term/GO:0002684	crfb1 lgals17 ighv1-4
0.00782652	2	49	43.5375	Positive regulation of lymphocyte activation	http://amigo.geneontology.org/amigo/term/GO:0051251	lgals17 ighv1-4
0.00789752	2	52	41.3606	Positive regulation of leukocyte activation	http://amigo.geneontology.org/amigo/term/GO:0002696	lgals17 ighv1-4
0.00789752	2	43	41.3606	Negative regulation of cell-cell adhesion	http://amigo.geneontology.org/amigo/term/GO:0022408	lgals9l3 lgals17
0.00789752	2	52	41.3606	Positive regulation of cell activation	http://amigo.geneontology.org/amigo/term/GO:0050867	lgals17 ighv1-4
0.00851756	2	52	39.3911	Regulation of T cell activation	http://amigo.geneontology.org/amigo/term/GO:0050863	lgals9l3 lgals17
0.00894842	2	52	37.6006	Negative regulation of immune system process	http://amigo.geneontology.org/amigo/term/GO:0002683	lgals9l3 lgals17
0.00894842	2	69	37.6006	Response to virus	http://amigo.geneontology.org/amigo/term/GO:0009615	tlr3 crfb1
0.00903696	3	257	13.7869	Regulation of immune response	http://amigo.geneontology.org/amigo/term/GO:0050776	tlr3 crfb1 ighv1-4
0.0110867	2	91	33.0885	Immune response-activating signal transduction	http://amigo.geneontology.org/amigo/term/GO:0002757	crfb1 ighv1-4
0.0117477	2	56	31.8159	Negative regulation of cell adhesion	http://amigo.geneontology.org/amigo/term/GO:0007162	lgals9l3 lgals17
0.0196343	2	72	24.3298	Negative regulation of cell population proliferation	http://amigo.geneontology.org/amigo/term/GO:0008285	lgals9l3 lgals17
0.0199931	2	94	23.6346	Cytokine production	http://amigo.geneontology.org/amigo/term/GO:0001816	tlr3 lgals9l3
0.0199931	2	94	23.6346	Regulation of cytokine production	http://amigo.geneontology.org/amigo/term/GO:0001817	tlr3 lgals9l3
0.0207384	2	66	22.9781	Regulation of cell-cell adhesion	http://amigo.geneontology.org/amigo/term/GO:0022407	lgals9l3 lgals17
0.021485	2	90	22.3571	T cell activation	http://amigo.geneontology.org/amigo/term/GO:0042110	lgals9l3 lgals17
0.0237102	1	5	206.803	Negative regulation of cytokine production	http://amigo.geneontology.org/amigo/term/GO:0001818	lgals9l3
0.0237102	1	7	206.803	Endocardial cushion morphogenesis	http://amigo.geneontology.org/amigo/term/GO:0003203	actc1a
0.0237102	1	6	206.803	Endocardial cushion formation	http://amigo.geneontology.org/amigo/term/GO:0003272	actc1a
0.0237102	1	6	206.803	Chitin catabolic process	http://amigo.geneontology.org/amigo/term/GO:0006032	chia.3
0.0237102	1	5	206.803	Oligopeptide transport	http://amigo.geneontology.org/amigo/term/GO:0006857	slc15a1b
0.0237102	1	3	206.803	Positive regulation of lipid transport	http://amigo.geneontology.org/amigo/term/GO:0032370	acsl5
0.0237102	1	7	206.803	CD4-positive, alpha-beta T cell activation	http://amigo.geneontology.org/amigo/term/GO:0035710	lgals9l3
0.0237102	3	255	8.92675	Regulation of cell population proliferation	http://amigo.geneontology.org/amigo/term/GO:0042127	stat1a lgals9l3 lgals17
0.0237102	1	10	206.803	Negative regulation of alpha-beta T cell proliferation	http://amigo.geneontology.org/amigo/term/GO:0046642	lgals9l3
0.0237102	1	7	206.803	Fatty acid transmembrane transport	http://amigo.geneontology.org/amigo/term/GO:1902001	acsl5
0.0237102	1	6	206.803	Regulation of CD4-positive, alpha-beta T cell activation	http://amigo.geneontology.org/amigo/term/GO:2000514	lgals9l3
0.0237102	1	6	206.803	Negative regulation of CD4-positive, alpha-beta T cell activation	http://amigo.geneontology.org/amigo/term/GO:2000515	lgals9l3
0.0254057	5	1013	4.36293	Response to external stimulus	http://amigo.geneontology.org/amigo/term/GO:0009605	stat1a tlr3 crfb1 lgals17 ighv1-4
0.0279114	2	154	16.8819	Activation of immune response	http://amigo.geneontology.org/amigo/term/GO:0002253	crfb1 ighv1-4
0.0279114	1	5	137.869	MyD88-independent toll-like receptor signaling pathway	http://amigo.geneontology.org/amigo/term/GO:0002756	tlr3
0.0279114	1	11	137.869	Endocardial cushion development	http://amigo.geneontology.org/amigo/term/GO:0003197	actc1a
0.0279114	1	7	137.869	Chitin metabolic process	http://amigo.geneontology.org/amigo/term/GO:0006030	chia.3
0.0279114	1	9	137.869	Lymphocyte costimulation	http://amigo.geneontology.org/amigo/term/GO:0031294	lgals17
0.0279114	1	9	137.869	T cell costimulation	http://amigo.geneontology.org/amigo/term/GO:0031295	lgals17
0.0279114	1	5	137.869	Interferon-gamma production	http://amigo.geneontology.org/amigo/term/GO:0032609	lgals9l3
0.0279114	1	5	137.869	Regulation of interferon-gamma production	http://amigo.geneontology.org/amigo/term/GO:0032649	lgals9l3
0.0279114	1	4	137.869	Toll-like receptor 3 signaling pathway	http://amigo.geneontology.org/amigo/term/GO:0034138	tlr3
0.0279114	1	5	137.869	Response to type I interferon	http://amigo.geneontology.org/amigo/term/GO:0034340	stat1a
0.0279114	1	9	137.869	Amino sugar catabolic process	http://amigo.geneontology.org/amigo/term/GO:0046348	chia.3
0.0279114	1	11	137.869	Alpha-beta T cell proliferation	http://amigo.geneontology.org/amigo/term/GO:0046633	lgals9l3
0.0279114	1	14	137.869	Negative regulation of alpha-beta T cell activation	http://amigo.geneontology.org/amigo/term/GO:0046636	lgals9l3
0.0279114	1	11	137.869	Regulation of alpha-beta T cell proliferation	http://amigo.geneontology.org/amigo/term/GO:0046640	lgals9l3
0.0279114	1	5	137.869	Type I interferon signaling pathway	http://amigo.geneontology.org/amigo/term/GO:0060337	stat1a
0.0279114	1	5	137.869	Cellular response to type I interferon	http://amigo.geneontology.org/amigo/term/GO:0071357	stat1a
0.0279114	1	9	137.869	Glucosamine-containing compound catabolic process	http://amigo.geneontology.org/amigo/term/GO:1901072	chia.3
0.0317385	2	170	14.5125	Positive regulation of immune response	http://amigo.geneontology.org/amigo/term/GO:0050778	crfb1 ighv1-4
0.0343122	1	21	103.402	Phagocytosis, recognition	http://amigo.geneontology.org/amigo/term/GO:0006910	ighv1-4
0.0343122	3	324	6.89343	Cell population proliferation	http://amigo.geneontology.org/amigo/term/GO:0008283	stat1a lgals9l3 lgals17
0.0343122	1	6	103.402	Long-chain fatty acid import into cell	http://amigo.geneontology.org/amigo/term/GO:0044539	acsl5
0.0343122	1	15	103.402	Regulation of alpha-beta T cell activation	http://amigo.geneontology.org/amigo/term/GO:0046634	lgals9l3
0.0343122	1	7	103.402	Positive regulation of inflammatory response	http://amigo.geneontology.org/amigo/term/GO:0050729	tlr3
0.0343122	1	6	103.402	Lipid import into cell	http://amigo.geneontology.org/amigo/term/GO:0140354	acsl5
0.0366526	2	108	12.9252	Regulation of cell adhesion	http://amigo.geneontology.org/amigo/term/GO:0030155	lgals9l3 lgals17
0.0397801	1	8	82.7212	Regulation of lipid transport	http://amigo.geneontology.org/amigo/term/GO:0032368	acsl5
0.0397801	1	10	82.7212	Response to exogenous dsRNA	http://amigo.geneontology.org/amigo/term/GO:0043330	tlr3
0.0397801	1	10	82.7212	Response to dsRNA	http://amigo.geneontology.org/amigo/term/GO:0043331	tlr3
0.0397801	1	19	82.7212	Alpha-beta T cell activation	http://amigo.geneontology.org/amigo/term/GO:0046631	lgals9l3
0.0397801	1	13	82.7212	Mesenchyme morphogenesis	http://amigo.geneontology.org/amigo/term/GO:0072132	actc1a
0.0397801	1	10	82.7212	Positive regulation of lipid localization	http://amigo.geneontology.org/amigo/term/GO:1905954	acsl5
0.0484803	2	218	10.743	Response to bacterium	http://amigo.geneontology.org/amigo/term/GO:0009617	lgals17 ighv1-4
0.0491847	2	214	10.6053	Cytokine-mediated signaling pathway	http://amigo.geneontology.org/amigo/term/GO:0019221	stat1a crfb1
0.0498877	2	139	10.471	Positive regulation of gene expression	http://amigo.geneontology.org/amigo/term/GO:0010628	tlr3 lgals9l3
Male_Old_Downregulated-by-GC Removal_GOBP
Enrichment FDR	nGenes	Pathway Genes	Fold Enrichment	Pathway	URL	Genes
0.00791267	1	3	2274.83	Farnesyl diphosphate metabolic process	http://amigo.geneontology.org/amigo/term/GO:0045338	fdps
0.0316101	1	16	284.354	Terpenoid biosynthetic process	http://amigo.geneontology.org/amigo/term/GO:0016114	fdps
0.0453149	1	51	98.9058	Terpenoid metabolic process	http://amigo.geneontology.org/amigo/term/GO:0006721	fdps
0.0453149	1	30	119.728	Isoprenoid biosynthetic process	http://amigo.geneontology.org/amigo/term/GO:0008299	fdps
