# Supplementary material for: Sex-dependent regulation of vertebrate somatic growth and aging by germ cells
Source: Sci Adv. 2024 Jun 12;10(24):eadi1621. doi: 10.1126/sciadv.adi1621 (PMC11168456; doi:10.1126/sciadv.adi1621)
Supplement: Supplementary file 2 — Data files S1 to S4 [file sciadv.adi1621_data_files_s1_to_s4.zip › adi1621_data_file_S2.xlsx]

## Sheet: Young Female Liver FDR<0.05
Gene ID	Gene name	log FC	FDR
Nfu_g_1_002572	OL-VIT1	-10.8679	0
Nfu_g_1_002309	OLA.16036	-12.4609	4.58082e-298
Nfu_g_1_007921	OLA.19919	-10.4234	1.18102e-286
Nfu_g_1_008280	OLA.8666	-9.43174	1.2727e-276
Nfu_g_1_012216	-	-7.04137	5.76463e-205
Nfu_g_1_002371	VTG3	-11.1084	1.406e-189
Nfu_g_1_014807	-	-9.8032	8.89719e-150
Nfu_g_1_007003	-	-11.8223	1.35043e-129
Nfu_g_1_007004	-	-10.5002	1.2335e-83
Nfu_g_1_010382	-	-6.71147	4.70016e-74
Nfu_g_1_016386	-	-7.88236	7.61056e-62
Nfu_g_1_007002	-	-5.19051	3.13056e-61
Nfu_g_1_018732	CT027762.3	3.1348	2.20181e-50
Nfu_g_1_011468	-	-3.21739	1.0969e-35
Nfu_g_1_019769	OLA.26734	-7.1126	1.56705e-31
Nfu_g_1_019560	BX321884.1	-6.40836	4.34542e-29
Nfu_g_1_018164	AHSG	2.1131	3.54005e-27
Nfu_g_1_020367	TFA	2.10598	7.09504e-27
Nfu_g_1_004806	ALDOB	1.91427	1.98597e-19
Nfu_g_1_005996	HPX	1.9169	2.2378e-19
Nfu_g_1_014314	APOA1	1.75951	7.94411e-19
Nfu_g_1_011545	OLA.14914	2.03492	1.53667e-18
Nfu_g_1_018712	ESR1	-4.11325	6.21663e-18
Nfu_g_1_013138	CABZ01087853.1	2.21468	1.41231e-17
Nfu_g_1_020877	PCK1	2.54044	3.01154e-17
Nfu_g_1_012744	C6ORF58	5.28998	4.68242e-17
Nfu_g_1_013635	-	2.02405	6.98191e-17
Nfu_g_1_012083	-	1.74739	6.98191e-17
Nfu_g_1_022380	FTCD	1.98266	9.19098e-17
Nfu_g_1_003374	FN1B	1.91932	5.57852e-16
Nfu_g_1_007933	PLA2G15	2.78922	1.13286e-15
Nfu_g_1_008121	RPL4	-2.37195	1.33483e-15
Nfu_g_1_010702	C9	1.80392	2.69863e-15
Nfu_g_1_001128	GAPDH	1.73657	2.90247e-15
Nfu_g_1_002596	CP	1.85629	3.46846e-15
Nfu_g_1_008663	HPX (1 OF 2)	1.66664	3.90826e-15
Nfu_g_1_002363	FETUB	1.49115	2.10167e-14
Nfu_g_1_007204	FGG	1.61343	2.90721e-14
Nfu_g_1_000093	OLA.26838	1.52017	6.44406e-14
Nfu_g_1_015820	JUNBA	1.89959	9.96724e-14
Nfu_g_1_007057	APOH (2 OF 2)	1.66252	1.74488e-13
Nfu_g_1_011088	-	1.78944	2.10165e-13
Nfu_g_1_015464	OLA.14914	2.36611	2.49749e-13
Nfu_g_1_011120	BCAM	3.88382	7.12372e-13
Nfu_g_1_011212	GYG1B	-2.66092	7.40552e-13
Nfu_g_1_010874	FABP10A	1.49212	5.37959e-12
Nfu_g_1_022309	HPDA	1.56457	6.22247e-12
Nfu_g_1_020688	TRIQK	-2.63494	6.22247e-12
Nfu_g_1_019977	OLA.16560	1.68874	8.07424e-12
Nfu_g_1_020208	AGXTB	1.8573	9.51587e-12
Nfu_g_1_018957	LRG1	2.47279	1.61199e-11
Nfu_g_1_009142	OLA.18224	2.19006	1.97166e-11
Nfu_g_1_011824	CRELD2	-2.04983	1.97166e-11
Nfu_g_1_015843	OLA.3945	1.39484	2.16997e-11
Nfu_g_1_013879	UGP2A	1.72119	2.4092e-11
Nfu_g_1_010272	ENO1A	2.01784	2.43317e-11
Nfu_g_1_007097	-	1.91532	3.20902e-11
Nfu_g_1_019093	APOB (2 OF 4)	1.50126	5.0615e-11
Nfu_g_1_019225	FGB	1.39808	5.22597e-11
Nfu_g_1_021761	PYGL	1.99122	7.35868e-11
Nfu_g_1_007317	OVGP1 (4 OF 5)	3.60576	2.54243e-10
Nfu_g_1_012105	ENO3	1.51017	2.54243e-10
Nfu_g_1_017225	PPIAA	-1.59712	3.17789e-10
Nfu_g_1_017066	C5	1.65471	3.70936e-10
Nfu_g_1_017895	RPP21	-2.61201	4.13813e-10
Nfu_g_1_019183	IFI30	-2.20425	5.22251e-10
Nfu_g_1_009708	C17H2ORF43	-3.68919	5.22251e-10
Nfu_g_1_022531	CD68	1.87188	5.78264e-10
Nfu_g_1_021324	SLC41A3 (1 OF 2)	-6.50156	9.89926e-10
Nfu_g_1_014216	SLC27A6	2.77519	1.11264e-09
Nfu_g_1_016129	HABP2	1.43056	1.11264e-09
Nfu_g_1_018881	APOB (2 OF 4)	3.65798	2.2538e-09
Nfu_g_1_025591	-	1.35953	3.11689e-09
Nfu_g_1_019160	FGA	1.42195	3.56672e-09
Nfu_g_1_004075	CYP2R1	4.92331	3.91593e-09
Nfu_g_1_003041	TBT-BP1	-3.35146	5.60385e-09
Nfu_g_1_007454	-	1.35021	2.09425e-08
Nfu_g_1_008493	LMF2A	1.47581	2.34571e-08
Nfu_g_1_010869	FP017169.1	-2.58944	4.85103e-08
Nfu_g_1_014920	CTSF	-1.90319	5.60354e-08
Nfu_g_1_021050	-	1.27247	1.81377e-07
Nfu_g_1_004499	B2M (1 OF 2)	2.08414	2.07719e-07
Nfu_g_1_002400	PGM1	1.80461	3.19019e-07
Nfu_g_1_013095	-	1.44873	3.938e-07
Nfu_g_1_011022	APOC2	1.34299	5.02124e-07
Nfu_g_1_013706	-	1.38173	5.88175e-07
Nfu_g_1_023068	GLUD1B	1.30583	6.92042e-07
Nfu_g_1_021689	ALAS1	-1.66391	8.45748e-07
Nfu_g_1_012334	OLA.5553	3.06284	1.2129e-06
Nfu_g_1_011014	-	2.42543	1.25429e-06
Nfu_g_1_014806	-	-5.98027	1.34222e-06
Nfu_g_1_003958	FURINA	-1.44513	1.63473e-06
Nfu_g_1_011591	TSPAN9B	1.59169	1.90807e-06
Nfu_g_1_024066	-	2.28266	2.23122e-06
Nfu_g_1_007316	CHIA.3	2.57988	2.36439e-06
Nfu_g_1_004599	QDPRA	1.49234	2.55281e-06
Nfu_g_1_017699	-	3.15964	3.05033e-06
Nfu_g_1_019825	ACTB (1 OF 2)	1.10064	3.31132e-06
Nfu_g_1_018309	BAIAP2L2	-5.90705	3.49711e-06
Nfu_g_1_003952	OLA.3677	1.0529	3.55109e-06
Nfu_g_1_007924	SCARA3	1.80666	4.59969e-06
Nfu_g_1_006531	BHMT	2.11014	4.83382e-06
Nfu_g_1_000167	B3GAT1	-5.89767	5.19235e-06
Nfu_g_1_005136	ATP1B2B	-2.22098	5.21835e-06
Nfu_g_1_009980	-	2.36686	5.26984e-06
Nfu_g_1_007235	-	1.18897	5.70029e-06
Nfu_g_1_020973	UROC1	1.43673	6.45049e-06
Nfu_g_1_017925	AQP12	-2.6342	6.51915e-06
Nfu_g_1_011044	APOA2	1.02332	6.52333e-06
Nfu_g_1_011292	CPB1	1.10998	6.59031e-06
Nfu_g_1_004027	-	1.05365	7.91726e-06
Nfu_g_1_000698	DIABLO (2 OF 2)	1.15988	7.943e-06
Nfu_g_1_012447	AGXTA	1.14066	8.17551e-06
Nfu_g_1_021215	CYP24A1	1.34393	9.51733e-06
Nfu_g_1_019532	CARHSP1	1.6531	1.3544e-05
Nfu_g_1_008124	MIOX	1.81596	1.36985e-05
Nfu_g_1_020162	C8B	1.23385	1.37389e-05
Nfu_g_1_004110	CYP51	1.41961	1.4083e-05
Nfu_g_1_015477	FLNA	2.9118	1.4599e-05
Nfu_g_1_002433	IGFBP3 (2 OF 2)	-5.86902	1.46324e-05
Nfu_g_1_016847	-	4.2036	1.53391e-05
Nfu_g_1_000821	MFAP4 (2 OF 4)	1.77688	1.57519e-05
Nfu_g_1_000810	ARF1L	-2.80554	1.59378e-05
Nfu_g_1_010632	-	3.6602	1.94451e-05
Nfu_g_1_001125	TRYP	0.972026	2.12243e-05
Nfu_g_1_006551	LMAN1	-1.25378	2.17251e-05
Nfu_g_1_002531	SERPINC1	1.14163	2.26214e-05
Nfu_g_1_013789	-	1.44933	2.58233e-05
Nfu_g_1_017217	GSTT1A	1.17036	2.58233e-05
Nfu_g_1_017170	CTSL	1.34844	2.72191e-05
Nfu_g_1_017438	OLA.14914	2.57396	2.88021e-05
Nfu_g_1_013242	APOD (4 OF 6)	1.09035	3.3735e-05
Nfu_g_1_012595	-	2.04039	4.73638e-05
Nfu_g_1_003463	CFI	1.14998	4.73638e-05
Nfu_g_1_022442	F7I	1.13037	5.25319e-05
Nfu_g_1_019361	VLDLR	1.09979	5.3238e-05
Nfu_g_1_002448	KNG1	0.98496	5.3238e-05
Nfu_g_1_006229	EPB41B	1.77813	5.39913e-05
Nfu_g_1_019698	ATF4B2	-1.69352	5.63292e-05
Nfu_g_1_004239	ANXA5B	1.57629	6.20392e-05
Nfu_g_1_012513	MVP	1.87311	6.22988e-05
Nfu_g_1_017245	NCCRP1	2.05396	6.84084e-05
Nfu_g_1_008808	SEPP1A	-1.38076	7.02445e-05
Nfu_g_1_001437	KRT5	1.18387	7.6782e-05
Nfu_g_1_007385	PSAT1	-2.53966	8.16875e-05
Nfu_g_1_006210	TRY	0.913226	8.29709e-05
Nfu_g_1_010655	FBP1B	1.02804	9.58353e-05
Nfu_g_1_016609	TKT	1.30946	9.94722e-05
Nfu_g_1_005505	GSTA5	1.18268	9.94722e-05
Nfu_g_1_001086	TPI1B	1.71815	0.000103377
Nfu_g_1_019641	FTL	1.12239	0.000142139
Nfu_g_1_007156	SPINK4	1.66983	0.00014997
Nfu_g_1_008834	FABP1	-2.02143	0.000169308
Nfu_g_1_012851	SSR2	-1.41414	0.000182829
Nfu_g_1_004033	ANXA2B	2.17191	0.000211592
Nfu_g_1_000296	VTNA	1.2885	0.000230281
Nfu_g_1_010629	CABZ01080471.1	1.83258	0.000237878
Nfu_g_1_021459	CELA1 (1 OF 2)	0.878159	0.000243347
Nfu_g_1_013756	GRHPRB	1.10988	0.000265613
Nfu_g_1_011319	-	0.910882	0.000272285
Nfu_g_1_016495	OLA.16017	-5.33482	0.000273047
Nfu_g_1_005477	PGK1	1.59332	0.000277111
Nfu_g_1_006925	-	1.05554	0.000418737
Nfu_g_1_018831	OLA.8836	3.35951	0.000428277
Nfu_g_1_005173	C2 (2 OF 2)	-1.00303	0.000428704
Nfu_g_1_016362	CAPN5A	2.58826	0.000435575
Nfu_g_1_009253	MRPS36	1.49804	0.000437637
Nfu_g_1_013506	CPA1	0.893561	0.000437637
Nfu_g_1_011028	C2 (2 OF 2)	1.2665	0.000496207
Nfu_g_1_010468	TMEM9	-3.46051	0.000547711
Nfu_g_1_015884	OLA.16066	-4.24887	0.000586409
Nfu_g_1_010414	ELA2	0.856199	0.000627675
Nfu_g_1_014237	SST1.1	1.35898	0.00076344
Nfu_g_1_005223	CENPV	1.22752	0.000776182
Nfu_g_1_002074	ATP5G3B	1.14595	0.000777823
Nfu_g_1_014120	OLA.23920	3.24783	0.000820927
Nfu_g_1_004506	GYS2	1.64993	0.000888267
Nfu_g_1_015414	ALDH6A1 (2 OF 2)	-2.34662	0.000904872
Nfu_g_1_013454	CPNE3 (1 OF 3)	1.09486	0.000975476
Nfu_g_1_019087	-	-1.46644	0.000989049
Nfu_g_1_013298	COL1A2	1.46718	0.00100967
Nfu_g_1_023210	SCD	1.50502	0.00105424
Nfu_g_1_001111	TRYP	0.834497	0.00105959
Nfu_g_1_004456	DERA	1.11296	0.00107801
Nfu_g_1_019386	TMEM184B (3 OF 3)	-4.20007	0.00111502
Nfu_g_1_016177	SLC9A3R1	1.55004	0.001137
Nfu_g_1_002738	-	1.16296	0.00140067
Nfu_g_1_003421	RNF2	2.43456	0.00140299
Nfu_g_1_019884	-	1.54522	0.00142626
Nfu_g_1_000666	APLP2	1.5419	0.00142626
Nfu_g_1_005820	HAO2	1.3225	0.00142626
Nfu_g_1_014591	MSMO1	0.970783	0.00142626
Nfu_g_1_018188	CEL (1 OF 3)	0.927287	0.00142626
Nfu_g_1_003589	-	3.78002	0.00152425
Nfu_g_1_006804	OLA.17191	3.12754	0.00155709
Nfu_g_1_012132	-	1.05687	0.00166252
Nfu_g_1_017674	ATP5G3A	1.07221	0.00179017
Nfu_g_1_022387	XDH	1.3626	0.00179946
Nfu_g_1_009180	OLA.16034	0.854626	0.00192642
Nfu_g_1_012346	CELA3A	0.924959	0.00198472
Nfu_g_1_022498	COL10A1 (1 OF 2)	2.35159	0.00209419
Nfu_g_1_007863	HAAO	1.17878	0.00209419
Nfu_g_1_017163	DGAT2	1.3561	0.0021056
Nfu_g_1_008951	-	1.38677	0.00212719
Nfu_g_1_020528	PRDX1	2.08815	0.00217685
Nfu_g_1_021523	GNAI2B	2.81032	0.00219766
Nfu_g_1_015701	KMO	-2.53777	0.00229229
Nfu_g_1_004652	GLOD5	2.79509	0.00232492
Nfu_g_1_009246	OLA.5251	1.4303	0.00232492
Nfu_g_1_023149	COL1A1B	1.37862	0.00247387
Nfu_g_1_007093	SID4	0.849447	0.00247387
Nfu_g_1_009670	-	5.2775	0.00258462
Nfu_g_1_009250	-	1.04282	0.00265492
Nfu_g_1_002434	GAMT	1.03204	0.00280099
Nfu_g_1_004642	HNRNPA0 (1 OF 5)	-1.62189	0.00280099
Nfu_g_1_003652	SVEP1	1.15621	0.00282694
Nfu_g_1_012205	CTRL	0.856769	0.00298414
Nfu_g_1_013854	MDH1 (1 OF 2)	1.66595	0.00298678
Nfu_g_1_021580	-	3.64462	0.00301588
Nfu_g_1_004199	HRSP12	1.1805	0.0032483
Nfu_g_1_012732	CHAC1	-2.01882	0.003354
Nfu_g_1_009910	DDX1	1.66967	0.00337948
Nfu_g_1_018490	COL1A1A	1.5606	0.00337948
Nfu_g_1_021491	ENDOU	1.2605	0.00361649
Nfu_g_1_006520	SUSD2 (1 OF 2)	-4.90919	0.00361649
Nfu_g_1_018214	ACSL1	-1.41011	0.00370766
Nfu_g_1_017789	CABZ01069991.1	1.40435	0.00377867
Nfu_g_1_010692	HSDL2	5.25024	0.00393884
Nfu_g_1_002627	CABZ01045230.1	1.41891	0.00402683
Nfu_g_1_007794	-	1.36273	0.004144
Nfu_g_1_024976	-	3.58919	0.00418751
Nfu_g_1_005279	INS	0.974533	0.00447021
Nfu_g_1_023602	-	2.03177	0.00458804
Nfu_g_1_007085	PDIA2	1.00001	0.0046029
Nfu_g_1_004335	SPARC	2.32864	0.0046533
Nfu_g_1_020840	CELA1 (2 OF 2)	0.774792	0.00498526
Nfu_g_1_001907	-	1.38449	0.00500537
Nfu_g_1_000973	MFAP4 (4 OF 6)	2.9416	0.00516612
Nfu_g_1_018482	NUPR1	1.95146	0.00516612
Nfu_g_1_012304	APOEA	2.43941	0.00574289
Nfu_g_1_016104	COX5B2	1.07976	0.00574289
Nfu_g_1_004671	CTSO	1.17354	0.00596813
Nfu_g_1_007458	KHDRBS1A	-3.14691	0.00601623
Nfu_g_1_011399	HGD	0.903632	0.00720201
Nfu_g_1_018764	FDFT1	1.05523	0.00757416
Nfu_g_1_011208	-	1.3062	0.00758534
Nfu_g_1_008727	SLC3A2	1.65952	0.00776539
Nfu_g_1_001518	-	1.9682	0.00798446
Nfu_g_1_018923	PLG	0.79198	0.00798446
Nfu_g_1_015265	CCDC176	1.05866	0.00804568
Nfu_g_1_017985	MC6AST3	0.869543	0.00804568
Nfu_g_1_015628	NDUFB11	1.5635	0.00830382
Nfu_g_1_001486	PPDPFA	0.906368	0.00830382
Nfu_g_1_011362	PDIA4	-1.15678	0.00832682
Nfu_g_1_017983	ATP2B1B	0.929282	0.00834474
Nfu_g_1_006372	TNC	2.40459	0.00861086
Nfu_g_1_020937	-	1.07783	0.00877213
Nfu_g_1_005309	HSPA8	0.758616	0.00877213
Nfu_g_1_006417	HSPA5	-4.71239	0.00877213
Nfu_g_1_012082	TBT-BP1	-2.00205	0.00882925
Nfu_g_1_007038	UCP1	1.47297	0.00892438
Nfu_g_1_009776	CAPZA2	1.45343	0.00892438
Nfu_g_1_002534	CTH	1.16814	0.00892438
Nfu_g_1_008664	GCGA	1.33356	0.00946892
Nfu_g_1_002532	ANGPTL4 (2 OF 2)	1.28617	0.00946892
Nfu_g_1_003328	ATIC	1.33017	0.00960829
Nfu_g_1_024908	-	1.85817	0.00987386
Nfu_g_1_020198	DDR2B	1.51897	0.0103264
Nfu_g_1_017153	CEL (1 OF 3)	0.972434	0.0103264
Nfu_g_1_002604	CFHR3	1.08263	0.0103782
Nfu_g_1_010969	PNP4B	0.820367	0.0104871
Nfu_g_1_002235	-	2.06337	0.0106954
Nfu_g_1_023491	-	0.94123	0.011498
Nfu_g_1_001397	G6PD	1.83369	0.011864
Nfu_g_1_010902	ENSAB	-3.38189	0.0124689
Nfu_g_1_006750	AGXT2	1.36644	0.0127326
Nfu_g_1_014061	OLA.15958	1.14911	0.0127636
Nfu_g_1_007366	SERPIND1	0.822987	0.0127636
Nfu_g_1_021682	-	1.81138	0.0134245
Nfu_g_1_005164	ACACA	1.19568	0.0134245
Nfu_g_1_001299	OLA.27021	-3.07176	0.0139169
Nfu_g_1_015069	GSTZ1	1.07472	0.0143597
Nfu_g_1_021170	ITIH4 (3 OF 3)	0.792612	0.0144126
Nfu_g_1_022373	GYG2	1.96491	0.0144858
Nfu_g_1_007730	-	0.70373	0.0152867
Nfu_g_1_018295	SERPING1	0.85214	0.0155607
Nfu_g_1_018224	CCNI	-3.76516	0.0155607
Nfu_g_1_012470	CYP1A	1.75401	0.0159138
Nfu_g_1_011656	NAP1L1	0.801172	0.0160856
Nfu_g_1_014152	-	-2.34586	0.0160856
Nfu_g_1_014332	CR352229.2	1.41444	0.0163955
Nfu_g_1_018533	CKB (1 OF 3)	-1.06803	0.0166486
Nfu_g_1_015698	ASGR1	0.803498	0.0166598
Nfu_g_1_013383	RPS20	-0.703591	0.0167709
Nfu_g_1_016176	MRPL27	4.96135	0.0176184
Nfu_g_1_013230	ITGB1 (2 OF 2)	1.65159	0.017647
Nfu_g_1_011347	ANKRD33BA	-0.813403	0.017647
Nfu_g_1_021816	ZFP36L1	-1.58088	0.017647
Nfu_g_1_012217	CR391963.1	-4.51791	0.0176883
Nfu_g_1_015284	PLEKHG3 (2 OF 3)	3.3565	0.0178859
Nfu_g_1_009448	HSD17B4	1.33427	0.0178859
Nfu_g_1_001192	CABZ01066502.1	0.898855	0.0181696
Nfu_g_1_012206	SULF2 (2 OF 2)	0.728419	0.0182902
Nfu_g_1_013299	IGF2BP3	-3.35107	0.0185304
Nfu_g_1_010016	CTPS1A	1.45034	0.0187398
Nfu_g_1_007900	OLA.22062	1.02594	0.0194133
Nfu_g_1_005701	OLA.5446	1.40282	0.0201163
Nfu_g_1_007654	-	0.705843	0.0201163
Nfu_g_1_011913	ATP5C1	0.881071	0.0203874
Nfu_g_1_022128	SOD1	0.882254	0.020853
Nfu_g_1_010488	ELA2L	0.718388	0.0216005
Nfu_g_1_010417	-	-4.46784	0.0216005
Nfu_g_1_021421	C12ORF23	-1.20989	0.0216669
Nfu_g_1_018749	TDH	-2.18484	0.0216713
Nfu_g_1_018469	QPRT	1.49254	0.0216816
Nfu_g_1_017016	SI:DKEY-51D8.9	2.2501	0.0220314
Nfu_g_1_003618	CR788286.1	5.00281	0.0220677
Nfu_g_1_013679	-	1.23059	0.0226007
Nfu_g_1_008681	ATP5B	0.86519	0.0230839
Nfu_g_1_009939	TPT1	-0.891607	0.0239492
Nfu_g_1_013055	RALBP1	2.75766	0.0240996
Nfu_g_1_013302	EEPD1	1.18595	0.0240996
Nfu_g_1_001054	C1R	1.04518	0.0240996
Nfu_g_1_015725	OLA.1097	0.836052	0.0240996
Nfu_g_1_005180	RBM14A	3.2955	0.0246442
Nfu_g_1_019533	SLC1A4	4.90867	0.024657
Nfu_g_1_018387	PDCD4A	-1.11546	0.024657
Nfu_g_1_005340	NEU3	-4.3937	0.024657
Nfu_g_1_020567	OLA.12154	-2.7269	0.0250253
Nfu_g_1_022414	F2	0.918028	0.025133
Nfu_g_1_004050	MCEE	0.815332	0.0256697
Nfu_g_1_004741	SLC25A3	0.796036	0.0257175
Nfu_g_1_007065	-	0.87839	0.0261445
Nfu_g_1_007708	-	1.51853	0.0262163
Nfu_g_1_009078	IDO1	0.793443	0.0267792
Nfu_g_1_008487	FNBP4	-1.99814	0.0271289
Nfu_g_1_023404	CRYM	1.56964	0.0272077
Nfu_g_1_002569	OLA.11262	0.738644	0.0280876
Nfu_g_1_002258	2023-09-15	-2.30731	0.0287481
Nfu_g_1_014057	NDUFS1	1.30962	0.028922
Nfu_g_1_021357	KRT4	3.24318	0.0303905
Nfu_g_1_002158	-	1.47835	0.0311626
Nfu_g_1_007641	-	0.711615	0.0312708
Nfu_g_1_008285	OLA.28536	-2.72523	0.0312708
Nfu_g_1_009278	FBRSL1	2.21976	0.0319073
Nfu_g_1_001285	STEAP4	0.925967	0.0321878
Nfu_g_1_003616	TM4SF5	1.18817	0.0324649
Nfu_g_1_011161	KMO	1.11197	0.0324649
Nfu_g_1_018583	HMGCRA	0.786719	0.0327984
Nfu_g_1_017598	CIR1	3.24732	0.0335859
Nfu_g_1_009370	TGOLN2	-1.31338	0.0335859
Nfu_g_1_003902	GOT2	0.859625	0.0339086
Nfu_g_1_004938	SLC40A1	2.37339	0.0340832
Nfu_g_1_023480	LTA4H	1.26209	0.0340832
Nfu_g_1_007947	LONP2	1.43276	0.0347254
Nfu_g_1_017022	SNX2	-1.61504	0.0347254
Nfu_g_1_000365	CPDA	-1.84703	0.0348334
Nfu_g_1_004338	-	2.36986	0.0355703
Nfu_g_1_001220	-	1.88415	0.0356369
Nfu_g_1_017661	GPR155A	1.82654	0.0361168
Nfu_g_1_022477	AOX1	1.73957	0.0367333
Nfu_g_1_004305	CCNG1	-1.55154	0.0379418
Nfu_g_1_007954	CA5	1.27775	0.0379533
Nfu_g_1_023004	ANXA11B	1.48475	0.0383517
Nfu_g_1_012080	CNP	0.930858	0.0392272
Nfu_g_1_000230	TMEM97	-1.90254	0.0398859
Nfu_g_1_014039	CAT	0.80099	0.0411188
Nfu_g_1_000180	SLC37A4A	0.937155	0.0413574
Nfu_g_1_008470	UBA2	3.14845	0.0433826
Nfu_g_1_012619	TFR2	1.16946	0.0436663
Nfu_g_1_013469	OLA.5535	0.737524	0.045211
Nfu_g_1_007619	RDH8A	2.64742	0.0454516
Nfu_g_1_002391	-	4.73805	0.0456675
Nfu_g_1_017830	IYD	1.01074	0.0456675
Nfu_g_1_004740	LAMP2	-2.20249	0.0463752
Nfu_g_1_001014	MAP2K6 (1 OF 2)	1.88496	0.0473303
Nfu_g_1_007313	POLR1C	2.31245	0.0475877
Nfu_g_1_015039	ID3	0.962324	0.0482794
Nfu_g_1_001008	EXOC7	2.62747	0.0484823
Nfu_g_1_024088	pl	1.01707	0.0484823
Nfu_g_1_009023	MAT2AB	-1.9052	0.0484823
Nfu_g_1_017355	SQLE	1.20568	0.048718
Nfu_g_1_008661	XIRP2A	4.68493	0.0491206

## Sheet: Old Female Liver FDR<0.05
Gene ID	Gene name	log FC	FDR
Nfu_g_1_002572	OL-VIT1	-10.4361	0
Nfu_g_1_002309	OLA.16036	-10.655	3.88002e-267
Nfu_g_1_007921	OLA.19919	-9.12959	4.25428e-253
Nfu_g_1_008280	OLA.8666	-7.26864	3.39773e-202
Nfu_g_1_002371	VTG3	-10.5498	3.22797e-172
Nfu_g_1_012216	-	-6.06264	1.33807e-166
Nfu_g_1_007003	-	-11.6143	4.42539e-127
Nfu_g_1_014807	-	-7.29198	5.11812e-121
Nfu_g_1_007004	-	-8.63065	5.44015e-81
Nfu_g_1_010382	-	-5.84295	5.18184e-67
Nfu_g_1_016386	-	-8.10156	4.28766e-66
Nfu_g_1_007002	-	-4.41914	1.59047e-51
Nfu_g_1_018732	CT027762.3	3.06112	8.49127e-49
Nfu_g_1_011468	-	-3.74833	1.01433e-42
Nfu_g_1_001220	-	4.3469	5.69348e-42
Nfu_g_1_020877	PCK1	3.64364	8.49415e-41
Nfu_g_1_019769	OLA.26734	-6.71017	4.05199e-33
Nfu_g_1_020367	TFA	2.27799	5.88583e-31
Nfu_g_1_011545	OLA.14914	2.68392	1.47455e-28
Nfu_g_1_000093	OLA.26838	2.14575	2.21027e-27
Nfu_g_1_002596	CP	2.50011	5.85572e-27
Nfu_g_1_003374	FN1B	2.56921	7.17166e-27
Nfu_g_1_005996	HPX	2.21452	3.38007e-26
Nfu_g_1_025591	-	2.26151	6.43527e-25
Nfu_g_1_007235	-	2.38721	7.91598e-25
Nfu_g_1_011088	-	2.57295	3.03601e-24
Nfu_g_1_007204	FGG	2.08024	6.27752e-24
Nfu_g_1_015843	OLA.3945	2.00353	2.46443e-23
Nfu_g_1_019225	FGB	2.01171	7.61783e-23
Nfu_g_1_008663	HPX (1 OF 2)	2.01989	6.1057e-22
Nfu_g_1_013138	CABZ01087853.1	2.58621	1.23184e-21
Nfu_g_1_024066	-	3.06178	3.27185e-21
Nfu_g_1_013879	UGP2A	2.46807	3.23865e-20
Nfu_g_1_016129	HABP2	2.07791	3.34957e-20
Nfu_g_1_014314	APOA1	1.77536	2.38258e-19
Nfu_g_1_001128	GAPDH	2.00423	4.6101e-19
Nfu_g_1_022380	FTCD	2.17075	1.43805e-18
Nfu_g_1_014237	SST1.1	2.58249	5.57985e-18
Nfu_g_1_019361	VLDLR	2.02143	6.03559e-18
Nfu_g_1_021170	ITIH4 (3 OF 3)	1.98846	1.20675e-17
Nfu_g_1_019160	FGA	1.92219	2.67164e-17
Nfu_g_1_021215	CYP24A1	2.19083	3.4811e-17
Nfu_g_1_007057	APOH (2 OF 2)	1.92495	3.58457e-17
Nfu_g_1_012447	AGXTA	1.9393	9.87348e-17
Nfu_g_1_012105	ENO3	1.97908	3.03866e-16
Nfu_g_1_022309	HPDA	1.82469	3.96709e-16
Nfu_g_1_017225	PPIAA	-1.98055	4.71262e-16
Nfu_g_1_010702	C9	1.80284	5.69096e-16
Nfu_g_1_015464	OLA.14914	2.78104	3.69768e-15
Nfu_g_1_012083	-	1.63728	3.69768e-15
Nfu_g_1_013635	-	1.74007	4.61755e-15
Nfu_g_1_020919	ITIH4 (3 OF 3)	1.89952	4.90211e-15
Nfu_g_1_004806	ALDOB	1.67391	6.64877e-15
Nfu_g_1_021050	-	1.75843	1.52224e-14
Nfu_g_1_000698	DIABLO (2 OF 2)	1.80446	1.58553e-14
Nfu_g_1_002363	FETUB	1.45193	8.9867e-14
Nfu_g_1_019093	APOB (2 OF 4)	1.70243	1.03723e-13
Nfu_g_1_009091	ATXN2	3.30802	3.1256e-13
Nfu_g_1_018164	AHSG	1.45821	3.99985e-13
Nfu_g_1_005279	INS	2.004	4.04593e-13
Nfu_g_1_017066	C5	1.92912	5.45788e-13
Nfu_g_1_019560	BX321884.1	-3.5003	1.30689e-12
Nfu_g_1_018712	ESR1	-3.13044	1.46101e-12
Nfu_g_1_010874	FABP10A	1.53374	1.56232e-12
Nfu_g_1_009708	C17H2ORF43	-3.97573	1.77307e-12
Nfu_g_1_000295	OLA.5237	-2.58296	5.9999e-12
Nfu_g_1_008121	RPL4	-1.94935	8.86148e-12
Nfu_g_1_020162	C8B	1.76398	1.38733e-11
Nfu_g_1_019183	IFI30	-2.2628	1.53579e-11
Nfu_g_1_012595	-	2.5603	1.69445e-11
Nfu_g_1_014236	BX571880.1	2.35931	1.86339e-11
Nfu_g_1_011824	CRELD2	-2.00436	1.9261e-11
Nfu_g_1_007924	SCARA3	2.11569	4.6344e-11
Nfu_g_1_023068	GLUD1B	1.74466	5.41988e-11
Nfu_g_1_017946	-	2.72749	6.09438e-11
Nfu_g_1_016847	-	4.08787	6.75666e-11
Nfu_g_1_022442	F7I	1.64413	9.91427e-11
Nfu_g_1_021324	SLC41A3 (1 OF 2)	-6.65565	9.91427e-11
Nfu_g_1_005675	F5	1.96943	1.72801e-10
Nfu_g_1_002448	KNG1	1.4128	1.91966e-10
Nfu_g_1_014920	CTSF	-1.97734	2.21563e-10
Nfu_g_1_002531	SERPINC1	1.54315	2.67064e-10
Nfu_g_1_007708	-	2.59705	3.00861e-10
Nfu_g_1_010417	-	-6.68581	3.40888e-10
Nfu_g_1_020937	-	2.23736	6.63414e-10
Nfu_g_1_014216	SLC27A6	2.99066	9.19988e-10
Nfu_g_1_003463	CFI	1.54796	1.30178e-09
Nfu_g_1_017207	SLC25A25A	3.68802	2.40708e-09
Nfu_g_1_013706	-	1.69011	2.75212e-09
Nfu_g_1_020688	TRIQK	-2.34436	2.81575e-09
Nfu_g_1_011212	GYG1B	-2.52121	3.7971e-09
Nfu_g_1_011044	APOA2	1.26266	4.18795e-09
Nfu_g_1_003041	TBT-BP1	-2.5849	4.31864e-09
Nfu_g_1_020208	AGXTB	1.55064	5.05334e-09
Nfu_g_1_007654	-	1.37705	5.06578e-09
Nfu_g_1_012132	-	1.92332	6.78621e-09
Nfu_g_1_007863	HAAO	2.0835	7.68519e-09
Nfu_g_1_008493	LMF2A	1.54424	8.12969e-09
Nfu_g_1_015820	JUNBA	1.55643	8.468e-09
Nfu_g_1_007065	-	1.67007	1.10519e-08
Nfu_g_1_021691	ITIH1	1.45598	1.59557e-08
Nfu_g_1_007388	ACAA2	-2.31792	1.62965e-08
Nfu_g_1_018957	LRG1	1.93531	1.68997e-08
Nfu_g_1_012556	FAH	1.67353	1.9705e-08
Nfu_g_1_014039	CAT	1.66131	3.0329e-08
Nfu_g_1_011028	C2 (2 OF 2)	2.06599	3.56911e-08
Nfu_g_1_010086	OLA.1612	1.3902	4.12526e-08
Nfu_g_1_007730	-	1.25042	4.22269e-08
Nfu_g_1_018344	NPR2	2.2772	4.50463e-08
Nfu_g_1_015383	SLC2A2	1.64951	9.09438e-08
Nfu_g_1_002738	-	1.64294	9.27802e-08
Nfu_g_1_011656	NAP1L1	1.39074	9.5602e-08
Nfu_g_1_010869	FP017169.1	-2.23482	1.08948e-07
Nfu_g_1_013454	CPNE3 (1 OF 3)	1.53852	1.19695e-07
Nfu_g_1_012470	CYP1A	2.49825	1.37424e-07
Nfu_g_1_018764	FDFT1	1.60413	1.50656e-07
Nfu_g_1_008278	-	1.52852	1.6521e-07
Nfu_g_1_007366	SERPIND1	1.40906	2.03243e-07
Nfu_g_1_004110	CYP51	1.43134	4.79932e-07
Nfu_g_1_009180	OLA.16034	1.21114	5.04084e-07
Nfu_g_1_011399	HGD	1.51779	5.37647e-07
Nfu_g_1_004642	HNRNPA0 (1 OF 5)	-2.20281	5.89709e-07
Nfu_g_1_010233	EPS8L3	1.94169	5.9789e-07
Nfu_g_1_016609	TKT	1.97319	6.17052e-07
Nfu_g_1_011526	C8G	1.67872	7.61301e-07
Nfu_g_1_007093	SID4	1.20376	8.12736e-07
Nfu_g_1_005136	ATP1B2B	-2.58945	8.75692e-07
Nfu_g_1_017925	AQP12	-3.68377	9.11559e-07
Nfu_g_1_007336	-	1.37615	9.29332e-07
Nfu_g_1_010370	EMC1	1.75697	1.03026e-06
Nfu_g_1_011365	CSRNP1B	2.87499	1.18023e-06
Nfu_g_1_022387	XDH	2.1047	1.18023e-06
Nfu_g_1_005091	SLC22A6L	3.39052	1.45156e-06
Nfu_g_1_013968	CBS (1 OF 2)	2.23998	1.47597e-06
Nfu_g_1_013789	-	1.3258	1.49836e-06
Nfu_g_1_012082	TBT-BP1	-2.50663	1.69491e-06
Nfu_g_1_000948	CALCOCO2	2.59869	1.76412e-06
Nfu_g_1_014591	MSMO1	1.23776	1.82498e-06
Nfu_g_1_019977	OLA.16560	1.3159	2.21923e-06
Nfu_g_1_005164	ACACA	1.91853	2.28055e-06
Nfu_g_1_002792	PCSK2	3.43513	2.51365e-06
Nfu_g_1_000821	MFAP4 (2 OF 4)	2.099	2.69268e-06
Nfu_g_1_006925	-	1.32863	2.92118e-06
Nfu_g_1_005309	HSPA8	1.12484	3.15424e-06
Nfu_g_1_014806	-	-5.90718	3.15424e-06
Nfu_g_1_015414	ALDH6A1 (2 OF 2)	-2.60642	3.17003e-06
Nfu_g_1_007933	PLA2G15	1.6363	3.46231e-06
Nfu_g_1_010969	PNP4B	1.254	3.47425e-06
Nfu_g_1_007038	UCP1	2.28156	3.97016e-06
Nfu_g_1_006750	AGXT2	2.30631	4.09203e-06
Nfu_g_1_018127	-	1.9322	4.73725e-06
Nfu_g_1_010655	FBP1B	1.18216	4.73725e-06
Nfu_g_1_013085	PROC	1.67932	5.08474e-06
Nfu_g_1_007641	-	1.21193	5.24048e-06
Nfu_g_1_006784	DNAJB5 (2 OF 2)	4.38086	6.41829e-06
Nfu_g_1_008808	SEPP1A	-1.54793	6.41829e-06
Nfu_g_1_008834	FABP1	-2.89375	8.36434e-06
Nfu_g_1_011190	ALDH1L1	1.58103	9.08023e-06
Nfu_g_1_020973	UROC1	1.50543	1.11147e-05
Nfu_g_1_016495	OLA.16017	-5.7625	1.11147e-05
Nfu_g_1_007975	KIAA1324L (1 OF 2)	-4.81561	1.16976e-05
Nfu_g_1_011591	TSPAN9B	1.6081	1.18685e-05
Nfu_g_1_009083	GADD45G	2.68636	1.54656e-05
Nfu_g_1_006551	LMAN1	-1.24958	2.22973e-05
Nfu_g_1_023159	G6PCA.2	1.03437	2.78863e-05
Nfu_g_1_013242	APOD (4 OF 6)	1.15523	2.96482e-05
Nfu_g_1_010903	GPSM3	2.08231	3.23705e-05
Nfu_g_1_016441	FOXA3	1.87918	3.35152e-05
Nfu_g_1_019884	-	2.36117	3.3791e-05
Nfu_g_1_011501	STAU2	2.15242	3.3791e-05
Nfu_g_1_006402	AMBP	1.17247	3.48547e-05
Nfu_g_1_015168	OLA.10034	1.72274	3.70063e-05
Nfu_g_1_004599	QDPRA	1.46172	3.80641e-05
Nfu_g_1_012851	SSR2	-1.4285	4.12561e-05
Nfu_g_1_021761	PYGL	1.54556	4.30027e-05
Nfu_g_1_010272	ENO1A	1.41519	4.48261e-05
Nfu_g_1_009142	OLA.18224	1.596	4.63706e-05
Nfu_g_1_018295	SERPING1	1.15307	4.64899e-05
Nfu_g_1_009370	TGOLN2	-1.86724	4.80475e-05
Nfu_g_1_019438	MFSD6L	-4.12598	4.86176e-05
Nfu_g_1_018214	ACSL1	-1.49301	4.90005e-05
Nfu_g_1_017895	RPP21	-2.51308	4.91371e-05
Nfu_g_1_014120	OLA.23920	3.51851	5.48552e-05
Nfu_g_1_000296	VTNA	1.44209	5.65032e-05
Nfu_g_1_019404	CYP2K1	-4.66297	5.99317e-05
Nfu_g_1_011104	C2 (2 OF 2)	1.13192	6.06073e-05
Nfu_g_1_017879	USP24	1.78029	6.46972e-05
Nfu_g_1_023491	-	1.39686	7.05466e-05
Nfu_g_1_008951	-	1.82947	7.20749e-05
Nfu_g_1_022977	RBP4	-1.30609	7.35659e-05
Nfu_g_1_019825	ACTB (1 OF 2)	0.963945	9.69163e-05
Nfu_g_1_022373	GYG2	6.10726	9.8505e-05
Nfu_g_1_009253	MRPS36	2.28154	9.8505e-05
Nfu_g_1_007385	PSAT1	-2.75718	0.000100645
Nfu_g_1_009670	-	2.83587	0.000102721
Nfu_g_1_011415	OLA.333	3.0939	0.000114465
Nfu_g_1_007794	-	1.57306	0.000116072
Nfu_g_1_007454	-	0.997543	0.000118007
Nfu_g_1_000230	TMEM97	-2.31668	0.000120535
Nfu_g_1_001605	GSTA5	1.43561	0.000122449
Nfu_g_1_011022	APOC2	1.06925	0.000124902
Nfu_g_1_018923	PLG	0.993265	0.000132782
Nfu_g_1_015039	ID3	1.71598	0.000149368
Nfu_g_1_023065	DDIT4 (1 OF 2)	1.96257	0.000150382
Nfu_g_1_002665	-	2.01583	0.000160712
Nfu_g_1_013126	NADKB	1.81053	0.000161551
Nfu_g_1_015884	OLA.16066	-4.05996	0.000166792
Nfu_g_1_000810	ARF1L	-2.14754	0.000174955
Nfu_g_1_015951	SEC23B	2.10332	0.000175234
Nfu_g_1_010918	ZGC:193682	1.09697	0.000178452
Nfu_g_1_008124	MIOX	1.71777	0.000192373
Nfu_g_1_009980	-	1.74187	0.000198738
Nfu_g_1_003952	OLA.3677	0.896984	0.000201783
Nfu_g_1_004506	GYS2	2.07195	0.00021831
Nfu_g_1_022398	-	1.17108	0.000231655
Nfu_g_1_018309	BAIAP2L2	-5.36773	0.000231655
Nfu_g_1_011764	CD9B	1.79942	0.000236452
Nfu_g_1_004199	HRSP12	1.50546	0.000236452
Nfu_g_1_002400	PGM1	1.60551	0.000238915
Nfu_g_1_008664	GCGA	1.551	0.0002663
Nfu_g_1_018932	SOD2	1.75116	0.000296027
Nfu_g_1_018583	HMGCRA	1.10042	0.000316446
Nfu_g_1_000540	POR (1 OF 2)	1.3006	0.000342942
Nfu_g_1_004027	-	0.903868	0.000396463
Nfu_g_1_020904	GLRX	-2.01272	0.000545702
Nfu_g_1_017217	GSTT1A	1.04759	0.00058961
Nfu_g_1_010468	TMEM9	-2.83737	0.000601571
Nfu_g_1_001111	TRYP	0.859678	0.000718235
Nfu_g_1_018188	CEL (1 OF 3)	1.04342	0.000729107
Nfu_g_1_000180	SLC37A4A	1.37153	0.000761181
Nfu_g_1_002604	CFHR3	1.2376	0.000840862
Nfu_g_1_019086	LPGAT1	-1.83273	0.000920066
Nfu_g_1_002545	IGFBP1A	1.74824	0.0010852
Nfu_g_1_019855	KDELR2A	-1.21362	0.00109226
Nfu_g_1_004050	MCEE	1.11519	0.00112999
Nfu_g_1_016777	ALDH2	1.59242	0.00116053
Nfu_g_1_004239	ANXA5B	1.66884	0.00118259
Nfu_g_1_003321	HDC	1.74275	0.00119224
Nfu_g_1_004456	DERA	1.27097	0.00125427
Nfu_g_1_003616	TM4SF5	1.41622	0.00127125
Nfu_g_1_017830	IYD	1.37122	0.00127125
Nfu_g_1_014701	NSDHL	1.33951	0.00128059
Nfu_g_1_022610	-	-4.32773	0.00134152
Nfu_g_1_007947	LONP2	2.38668	0.00137432
Nfu_g_1_012080	CNP	1.30056	0.0014021
Nfu_g_1_003421	RNF2	2.25841	0.0014117
Nfu_g_1_008873	FAHD2A	1.55603	0.0014117
Nfu_g_1_018668	CX28.9	1.60196	0.00142675
Nfu_g_1_012070	ASPH	1.66894	0.00170574
Nfu_g_1_001125	TRYP	0.788801	0.00170989
Nfu_g_1_003958	FURINA	-1.06901	0.00193368
Nfu_g_1_002534	CTH	1.23811	0.00200757
Nfu_g_1_007223	APOH (1 OF 2)	1.18631	0.00200757
Nfu_g_1_004300	FGF1A	1.67894	0.00203688
Nfu_g_1_015159	TTC8	1.66409	0.00210738
Nfu_g_1_014403	GOT1	3.08573	0.00221666
Nfu_g_1_016783	SELENBP1	2.34252	0.00221666
Nfu_g_1_007097	-	1.04866	0.00221666
Nfu_g_1_022723	QSOX1	1.181	0.00230344
Nfu_g_1_001397	G6PD	2.34876	0.00230817
Nfu_g_1_006434	-	0.961993	0.00239787
Nfu_g_1_004947	CFHR3	1.70499	0.00243753
Nfu_g_1_012334	OLA.5553	3.01109	0.00253165
Nfu_g_1_003486	DHTKD1	2.72146	0.00254615
Nfu_g_1_019346	JUNBB	3.10144	0.00269284
Nfu_g_1_006210	TRY	0.756485	0.00290835
Nfu_g_1_004649	ADH5	1.13655	0.00294063
Nfu_g_1_005173	C2 (2 OF 2)	-0.875017	0.00298865
Nfu_g_1_004783	NKRF	3.04008	0.00301983
Nfu_g_1_019065	-	1.99747	0.0030714
Nfu_g_1_004996	OATX	2.64434	0.00346578
Nfu_g_1_022128	SOD1	1.16193	0.00346578
Nfu_g_1_015284	PLEKHG3 (2 OF 3)	5.58482	0.00349946
Nfu_g_1_020550	CYP8B1	1.03161	0.00351323
Nfu_g_1_023528	NFIL3-6	1.8718	0.00354785
Nfu_g_1_011626	-	1.16622	0.00355555
Nfu_g_1_013095	-	1.29249	0.00368183
Nfu_g_1_001192	CABZ01066502.1	1.14202	0.0037719
Nfu_g_1_011319	-	0.790059	0.00380024
Nfu_g_1_007514	STK17A	3.63369	0.00407516
Nfu_g_1_020615	C8A	0.978483	0.00412024
Nfu_g_1_015477	FLNA	5.46956	0.00443139
Nfu_g_1_016529	OLA.24790	2.24659	0.00445078
Nfu_g_1_010232	TARDBPL	1.28726	0.00445078
Nfu_g_1_009078	IDO1	0.879449	0.00445078
Nfu_g_1_019069	ALLC	1.25993	0.00446517
Nfu_g_1_013756	GRHPRB	0.953412	0.00454196
Nfu_g_1_015265	CCDC176	1.22358	0.00467378
Nfu_g_1_017170	CTSL	1.00748	0.00480665
Nfu_g_1_020824	ERRFI1	2.0329	0.00494254
Nfu_g_1_008919	-	1.36195	0.00500775
Nfu_g_1_003133	TALDO1	1.20652	0.00502148
Nfu_g_1_017950	C2 (3 OF 4)	1.06091	0.0050329
Nfu_g_1_016384	HIF1AL	1.87272	0.00511474
Nfu_g_1_001437	KRT5	0.98336	0.0051276
Nfu_g_1_002175	-	1.89048	0.00536077
Nfu_g_1_008727	SLC3A2	1.37323	0.00540528
Nfu_g_1_016104	COX5B2	1.18081	0.00575453
Nfu_g_1_020576	IGFBP3 (2 OF 2)	-4.80608	0.00583539
Nfu_g_1_024088	pl	1.37369	0.00589534
Nfu_g_1_016622	EGLN3	1.95382	0.00590601
Nfu_g_1_002434	GAMT	1.17103	0.00659758
Nfu_g_1_001202	ERP44	-4.75634	0.00673648
Nfu_g_1_010043	EXT1 (1 OF 2)	2.20974	0.0068924
Nfu_g_1_007627	PPP1CAA	1.11917	0.00703817
Nfu_g_1_011421	EIF5A2	-1.15643	0.00709212
Nfu_g_1_005295	PGRMC1	1.22761	0.00720542
Nfu_g_1_022203	-	5.46285	0.0072154
Nfu_g_1_007578	HSD3B7	1.61084	0.0072154
Nfu_g_1_003131	PBLD	1.53626	0.0072154
Nfu_g_1_022379	F7	1.32343	0.0072154
Nfu_g_1_000807	A1CF	0.845465	0.0072154
Nfu_g_1_005820	HAO2	1.47559	0.00742833
Nfu_g_1_011220	TRAM1	-1.53827	0.00768972
Nfu_g_1_011177	IGFBP2B	0.991708	0.00791219
Nfu_g_1_012346	CELA3A	0.950377	0.00807348
Nfu_g_1_014425	PSAP	1.17273	0.00810012
Nfu_g_1_023261	G6PCA.1	1.75474	0.00823849
Nfu_g_1_021451	CIDEC	1.2847	0.00823849
Nfu_g_1_004499	B2M (1 OF 2)	1.37148	0.00828317
Nfu_g_1_024908	-	2.85612	0.00838875
Nfu_g_1_011161	KMO	1.2295	0.00838875
Nfu_g_1_021028	PARK7	1.49778	0.00844655
Nfu_g_1_016885	FXYD6	1.50469	0.00867334
Nfu_g_1_013752	HOGA1	1.10613	0.00876543
Nfu_g_1_005477	PGK1	1.54415	0.00895683
Nfu_g_1_000368	SERPINF2B	0.895178	0.00919483
Nfu_g_1_008899	MVB12BB	1.49139	0.00966666
Nfu_g_1_006379	-	5.35204	0.00981571
Nfu_g_1_009315	ANXA1A	2.81332	0.00981571
Nfu_g_1_000708	MCAMB	1.28675	0.010769
Nfu_g_1_012744	C6ORF58	3.36967	0.0110118
Nfu_g_1_010414	ELA2	0.716205	0.0111124
Nfu_g_1_000932	SCP2B	1.29465	0.0114968
Nfu_g_1_011025	DPY19L1	1.8496	0.0116436
Nfu_g_1_009939	TPT1	-0.924698	0.01184
Nfu_g_1_012099	HIVEP3A	2.01309	0.0120092
Nfu_g_1_001054	C1R	1.0034	0.0120092
Nfu_g_1_022575	KYNU	1.09603	0.0120619
Nfu_g_1_023006	PNMT	1.57388	0.0120931
Nfu_g_1_013791	HMOX1	1.21671	0.0126128
Nfu_g_1_022191	SDF2	-1.29161	0.0131371
Nfu_g_1_006531	BHMT	1.43688	0.0132016
Nfu_g_1_013506	CPA1	0.727023	0.0134697
Nfu_g_1_021289	ZNFX1	1.75373	0.0135908
Nfu_g_1_021047	CORT	2.8161	0.013796
Nfu_g_1_003328	ATIC	1.40676	0.0138275
Nfu_g_1_004790	OLA.10295	0.908978	0.0141746
Nfu_g_1_008444	RSL24D1	1.01657	0.0148507
Nfu_g_1_014364	MAT1A	0.842998	0.0149103
Nfu_g_1_013465	RRBP1A	-1.60108	0.0151654
Nfu_g_1_016035	ATP5D	1.06231	0.0155441
Nfu_g_1_012319	EEF1A1L1	-1.54247	0.015916
Nfu_g_1_005919	KLF12A	1.98021	0.0162583
Nfu_g_1_009424	CHMP7	5.23468	0.0164522
Nfu_g_1_017009	TAGLN	2.74889	0.016627
Nfu_g_1_018523	ZFYVE21	1.32114	0.0166443
Nfu_g_1_018533	CKB (1 OF 3)	-1.26235	0.0167826
Nfu_g_1_006424	PLA2G3 (1 OF 2)	1.85973	0.0168042
Nfu_g_1_014160	SHBG	0.999312	0.0168042
Nfu_g_1_009372	RASEF	1.30389	0.0169692
Nfu_g_1_008285	OLA.28536	-3.81201	0.0174723
Nfu_g_1_005902	ILDR1B	1.67323	0.0176819
Nfu_g_1_007731	EIF3G	1.12324	0.0176819
Nfu_g_1_020509	ABHD4	1.20012	0.017774
Nfu_g_1_010055	ENPP2 (2 OF 2)	0.997275	0.0180173
Nfu_g_1_016177	SLC9A3R1	1.17288	0.0182049
Nfu_g_1_017163	DGAT2	1.64985	0.01824
Nfu_g_1_010629	CABZ01080471.1	1.4212	0.01824
Nfu_g_1_013490	-	-4.503	0.0186206
Nfu_g_1_007713	IGFALS	1.20176	0.0194791
Nfu_g_1_022531	CD68	0.911873	0.019624
Nfu_g_1_008486	DNAJA4	2.43489	0.0197509
Nfu_g_1_007716	CDK12	3.30569	0.019844
Nfu_g_1_021459	CELA1 (1 OF 2)	0.659444	0.0201268
Nfu_g_1_020586	LPIN2 (1 OF 3)	1.24928	0.0202266
Nfu_g_1_016454	CABZ01044048.1	1.03304	0.020354
Nfu_g_1_014682	AL929007.2	1.09994	0.0205314
Nfu_g_1_010188	ARIH2	3.29074	0.0206041
Nfu_g_1_013230	ITGB1 (2 OF 2)	1.58657	0.0212067
Nfu_g_1_022400	OLA.14447	1.41139	0.0212551
Nfu_g_1_015912	PRDX2	-1.67461	0.0214748
Nfu_g_1_018875	ALDH8A1	1.61766	0.0221948
Nfu_g_1_015112	LDLRAP1B	1.00027	0.0223126
Nfu_g_1_012206	SULF2 (2 OF 2)	0.743919	0.0223126
Nfu_g_1_001614	ZFYVE20	2.19221	0.0223923
Nfu_g_1_020567	OLA.12154	-2.09441	0.0223923
Nfu_g_1_007619	RDH8A	5.1474	0.0227287
Nfu_g_1_012109	-	2.04549	0.0230354
Nfu_g_1_010106	NDRG1A	0.897033	0.0236241
Nfu_g_1_004671	CTSO	1.01266	0.0239909
Nfu_g_1_005505	GSTA5	0.904352	0.0239909
Nfu_g_1_010945	PTPN23A	2.03694	0.0246057
Nfu_g_1_015208	TMED8	-2.53622	0.0247147
Nfu_g_1_015831	TOM1 (1 OF 2)	1.73985	0.0247976
Nfu_g_1_021220	PCSK1	3.28548	0.0248286
Nfu_g_1_005328	SLC7A3A	3.27751	0.0248286
Nfu_g_1_022091	PHKB	5.13247	0.0248879
Nfu_g_1_004903	TRBC2 (3 OF 4)	-1.96536	0.0255861
Nfu_g_1_002569	OLA.11262	0.7718	0.0259111
Nfu_g_1_004543	AHNAK	3.24212	0.0259967
Nfu_g_1_011362	PDIA4	-1.10121	0.0260967
Nfu_g_1_011266	PHEX	3.2423	0.0263617
Nfu_g_1_008394	-	1.0949	0.0267534
Nfu_g_1_013421	PSME1	-3.36681	0.0278936
Nfu_g_1_004652	GLOD5	3.20074	0.0282462
Nfu_g_1_021799	RDH12	0.994125	0.0287677
Nfu_g_1_002723	AHNAK	1.78846	0.028847
Nfu_g_1_005946	ALG11 (2 OF 2)	-1.54466	0.028847
Nfu_g_1_008497	CIAPIN1	1.70761	0.0302215
Nfu_g_1_021251	SLC2A9	3.21273	0.0304195
Nfu_g_1_018656	TLR5 (2 OF 2)	0.932306	0.0304195
Nfu_g_1_016102	NID1A	3.19244	0.0312935
Nfu_g_1_003902	GOT2	0.964986	0.0320896
Nfu_g_1_015908	ALG13	1.87058	0.0323868
Nfu_g_1_000879	ACSF2 (2 OF 2)	1.02666	0.0343212
Nfu_g_1_013612	RBPJA	-4.22585	0.0361078
Nfu_g_1_003332	GRO1	3.20882	0.0367451
Nfu_g_1_019636	SREBF1	2.31813	0.0368824
Nfu_g_1_022799	OAT	1.0121	0.0371751
Nfu_g_1_014590	CPE	2.62966	0.0383777
Nfu_g_1_015324	MTHFD1A	1.26332	0.0383777
Nfu_g_1_015698	ASGR1	0.764942	0.0397529
Nfu_g_1_011637	ITIH2	-1.35323	0.0403933
Nfu_g_1_007073	-	1.6803	0.0408294
Nfu_g_1_021136	RUVBL1	3.1579	0.0412587
Nfu_g_1_008070	CECR2	1.96132	0.0422571
Nfu_g_1_013419	POMP	1.38957	0.0422571
Nfu_g_1_018611	SLCO2A1	1.73451	0.0424456
Nfu_g_1_006229	EPB41B	1.08568	0.0424456
Nfu_g_1_016487	LSS	1.58247	0.0425166
Nfu_g_1_010200	LRP1 (1 OF 2)	1.54587	0.0426565
Nfu_g_1_010495	CHDH	2.5724	0.0434667
Nfu_g_1_015176	RNF144AA	-4.26566	0.0441354
Nfu_g_1_011292	CPB1	0.694765	0.0447751
Nfu_g_1_012205	CTRL	0.719103	0.0465822
Nfu_g_1_007534	PDE4A	5.0217	0.046584
Nfu_g_1_016406	CYP2C9	1.53366	0.0466615
Nfu_g_1_013679	-	1.14342	0.0466615
Nfu_g_1_007954	CA5	1.0441	0.0466615
Nfu_g_1_008309	GPI (1 OF 2)	1.79906	0.0480703
Nfu_g_1_016184	FBXO9	1.39236	0.0493693

## Sheet: Young Male Liver FDR<0.05
Gene ID	Gene name	log FC	FDR
Nfu_g_1_001062	FDPS	-2.67803	5.41511e-26
Nfu_g_1_012354	HSP90AA1.2	-2.38334	5.12561e-19
Nfu_g_1_013789	-	2.00503	1.46788e-17
Nfu_g_1_024066	-	1.9555	2.36143e-14
Nfu_g_1_020877	PCK1	-1.75561	1.21541e-11
Nfu_g_1_016847	-	2.27423	6.36275e-11
Nfu_g_1_001220	-	3.09235	2.74899e-10
Nfu_g_1_000910	LECT2	1.6162	2.74899e-10
Nfu_g_1_007317	OVGP1 (4 OF 5)	-2.29642	6.93521e-10
Nfu_g_1_020955	PFKFB4L	-1.54099	2.55705e-09
Nfu_g_1_008486	DNAJA4	-2.48654	3.0051e-09
Nfu_g_1_007316	CHIA.3	-1.93063	3.53302e-09
Nfu_g_1_012099	HIVEP3A	-2.13235	8.8677e-09
Nfu_g_1_006731	RABEPK	-1.4742	1.54437e-08
Nfu_g_1_009083	GADD45G	1.86178	1.92947e-08
Nfu_g_1_012334	OLA.5553	-1.74714	9.03743e-08
Nfu_g_1_017087	-	3.8075	9.75469e-08
Nfu_g_1_010960	NR1D2A	1.83842	2.21064e-07
Nfu_g_1_012304	APOEA	-1.73937	4.91634e-07
Nfu_g_1_014930	HSPA1A	-3.58783	1.86581e-06
Nfu_g_1_006434	-	1.22058	2.99903e-06
Nfu_g_1_013635	-	1.14455	4.19469e-06
Nfu_g_1_002091	ACTC1B	3.1359	1.37309e-05
Nfu_g_1_004709	G3BP1	-1.74363	3.39574e-05
Nfu_g_1_024366	-	3.56776	7.43669e-05
Nfu_g_1_007150	ACTG1	-1.15251	0.000109135
Nfu_g_1_017699	-	1.41198	0.000120157
Nfu_g_1_018656	TLR5 (2 OF 2)	1.10575	0.000256309
Nfu_g_1_004671	CTSO	1.07696	0.000256309
Nfu_g_1_000973	MFAP4 (4 OF 6)	1.93726	0.000296159
Nfu_g_1_005521	AMD1	-1.53058	0.000418082
Nfu_g_1_008907	TCN2L	1.06044	0.000596258
Nfu_g_1_006927	MRC1A	4.84751	0.000635023
Nfu_g_1_011108	-	2.74027	0.000635023
Nfu_g_1_010999	DHDDS	-1.28443	0.000635023
Nfu_g_1_022648	TOR3A	-1.07358	0.0010106
Nfu_g_1_018394	USP53B	-3.35819	0.0011435
Nfu_g_1_009514	-	-1.02557	0.00123603
Nfu_g_1_009837	-	3.26179	0.00148895
Nfu_g_1_013791	HMOX1	1.25598	0.00158861
Nfu_g_1_020891	TIMM17A	-1.27478	0.00243078
Nfu_g_1_007425	MYL7 (1 OF 2)	3.91375	0.0028169
Nfu_g_1_021950	-	-1.85237	0.00290578
Nfu_g_1_014120	OLA.23920	1.54806	0.0032858
Nfu_g_1_011134	CTSS	1.29262	0.0032858
Nfu_g_1_020085	ELOVL1A	4.53961	0.00337076
Nfu_g_1_019655	BX470254.1	3.47585	0.00337076
Nfu_g_1_003894	CYB5B	-1.13869	0.00370707
Nfu_g_1_013378	HCCS	-1.76413	0.00424467
Nfu_g_1_004075	CYP2R1	0.996322	0.00472794
Nfu_g_1_024563	CU181898.1	-3.2042	0.00645744
Nfu_g_1_007336	-	-0.86211	0.00846956
Nfu_g_1_011342	DIP2C	-1.24512	0.0100383
Nfu_g_1_000044	SALL1A	0.995449	0.0123748
Nfu_g_1_014763	-	-3.14752	0.0132709
Nfu_g_1_015951	SEC23B	-0.989984	0.0134915
Nfu_g_1_023159	G6PCA.2	-0.795191	0.014431
Nfu_g_1_001811	NADKA	-1.54281	0.0172539
Nfu_g_1_005172	HSPA4A	-1.32836	0.0310917
Nfu_g_1_016529	OLA.24790	-0.96713	0.0338257
Nfu_g_1_007386	GCK	-1.58308	0.0345325
Nfu_g_1_019573	SI:CH211-11K18.4	-1.20379	0.0382218
Nfu_g_1_021664	LYAR	-1.27074	0.0390716
Nfu_g_1_010611	CYCSB	-1.32297	0.0425206
Nfu_g_1_023106	PSMD11B	-1.00706	0.0445848
Nfu_g_1_012951	GPNMB	2.29727	0.0450145
Nfu_g_1_005079	NCOR1	0.890131	0.0455758
Nfu_g_1_004519	TDO2A	0.915712	0.0481792
Nfu_g_1_006784	DNAJB5 (2 OF 2)	-3.10629	0.0481792
Nfu_g_1_016941	NUP50	-1.56809	0.048496
Nfu_g_1_004938	SLC40A1	0.973015	0.0486358
Nfu_g_1_009697	ODC1	-1.69038	0.0486358

## Sheet: Old Male Liver FDR<0.05
Gene ID	Gene name	log FC	FDR
Nfu_g_1_014120	OLA.23920	3.93115	5.99695e-29
Nfu_g_1_002182	-	7.5973	6.17367e-26
Nfu_g_1_017699	-	2.80737	1.78167e-24
Nfu_g_1_007316	CHIA.3	2.20678	5.71741e-15
Nfu_g_1_012304	APOEA	2.20215	1.9327e-14
Nfu_g_1_007317	OVGP1 (4 OF 5)	2.10483	6.86437e-13
Nfu_g_1_014237	SST1.1	1.70236	4.05946e-12
Nfu_g_1_012334	OLA.5553	1.95539	5.67468e-12
Nfu_g_1_002693	CRFB3	3.56411	6.51599e-12
Nfu_g_1_015349	RSAD2	2.56277	1.4719e-08
Nfu_g_1_022335	RBP2A	2.89228	7.15271e-08
Nfu_g_1_008834	FABP1	2.27447	2.53152e-07
Nfu_g_1_018394	USP53B	2.58179	1.34026e-06
Nfu_g_1_016622	EGLN3	-1.82053	1.34026e-06
Nfu_g_1_017087	-	3.3197	4.79068e-06
Nfu_g_1_019860	LGALS2B	1.66925	1.15662e-05
Nfu_g_1_021155	OLA.9601	1.34947	1.15662e-05
Nfu_g_1_007454	-	1.12234	1.30805e-05
Nfu_g_1_022495	STAT1A	1.362	1.80262e-05
Nfu_g_1_012109	-	-1.40703	1.80262e-05
Nfu_g_1_016443	-	1.47178	4.10619e-05
Nfu_g_1_021289	ZNFX1	1.31512	5.24232e-05
Nfu_g_1_025135	MYH6	5.10198	5.73811e-05
Nfu_g_1_018044	GAPDH (2 OF 2)	-1.70918	6.04957e-05
Nfu_g_1_015018	CMPK2	2.18996	7.12129e-05
Nfu_g_1_006927	MRC1A	5.00878	0.000100053
Nfu_g_1_008185	OLA.18618	-1.2691	0.000119749
Nfu_g_1_005987	DNAI1	-1.73968	0.000119749
Nfu_g_1_011014	-	1.27765	0.000181287
Nfu_g_1_012099	HIVEP3A	-1.24316	0.000200855
Nfu_g_1_018978	ACTC1A	4.93139	0.000202335
Nfu_g_1_010041	BX572630.2	1.16839	0.000267057
Nfu_g_1_001062	FDPS	-1.05139	0.000289999
Nfu_g_1_015803	CABZ01070637.1	1.18707	0.000794298
Nfu_g_1_019372	CU929150.1	2.9851	0.0011813
Nfu_g_1_015319	ACTC1A	4.55782	0.002431
Nfu_g_1_005571	TDP2 (2 OF 2)	2.18494	0.002431
Nfu_g_1_008156	-	1.42759	0.00373592
Nfu_g_1_002627	CABZ01045230.1	1.01411	0.00560863
Nfu_g_1_006607	RNF213	1.06938	0.00848191
Nfu_g_1_022531	CD68	0.88873	0.00848191
Nfu_g_1_018078	TLR3	3.0375	0.0096377
Nfu_g_1_016316	OLA.10327	4.13961	0.0209181
Nfu_g_1_011958	-	-1.14148	0.0213249
Nfu_g_1_003618	CR788286.1	2.05738	0.0213948
Nfu_g_1_014183	-	2.96002	0.0219728
Nfu_g_1_021384	-	1.99805	0.0225044
Nfu_g_1_010479	MOV10 (1 OF 3)	1.11115	0.0225044
Nfu_g_1_008770	SLC15A1 (1 OF 2)	2.93258	0.0284058
Nfu_g_1_005608	OLA.15822	1.27663	0.0293451
Nfu_g_1_023323	ACSL5	3.1324	0.0302486
Nfu_g_1_011134	CTSS	1.10927	0.0330975
Nfu_g_1_025443	-	3.51299	0.036811
Nfu_g_1_014761	-	1.95031	0.0373091
Nfu_g_1_005279	INS	0.784263	0.0373091
Nfu_g_1_019155	-	3.9487	0.0410103
Nfu_g_1_014236	BX571880.1	0.810588	0.0459665

## Sheet: Old Female Muscle FDR<0.05
Gene ID	Gene name	log FC	FDR
Nfu_g_1_002572	OL-VIT1	-10.1527	1.72058e-169
Nfu_g_1_012216	-	-7.44842	2.17053e-102
Nfu_g_1_008280	OLA.8666	-9.08797	7.49639e-79
Nfu_g_1_002309	OLA.16036	-10.2298	7.49639e-79
Nfu_g_1_007921	OLA.19919	-8.05216	8.55594e-77
Nfu_g_1_017489	F13A1 (2 OF 2)	-6.70242	1.28808e-36
Nfu_g_1_002371	VTG3	-6.85829	2.11736e-14
Nfu_g_1_006210	TRY	-2.40026	1.67068e-12
Nfu_g_1_021459	CELA1 (1 OF 2)	-2.38097	6.38766e-11
Nfu_g_1_014807	-	-6.21039	2.59209e-09
Nfu_g_1_001111	TRYP	-2.39127	3.33558e-09
Nfu_g_1_006863	-	-2.36797	3.66759e-09
Nfu_g_1_001708	FBXO32	-2.65393	9.13582e-08
Nfu_g_1_001125	TRYP	-1.88608	1.52799e-07
Nfu_g_1_007003	-	-5.77296	6.91258e-07
Nfu_g_1_006862	-	-2.60114	1.54858e-05
Nfu_g_1_019706	PVALB1	-0.92384	6.46034e-05
Nfu_g_1_007002	-	-5.20386	0.000343151
Nfu_g_1_022498	COL10A1 (1 OF 2)	-1.92691	0.000409661
Nfu_g_1_007654	-	0.840333	0.000412016
Nfu_g_1_012452	TRIM63 (2 OF 2)	-1.33538	0.0010121
Nfu_g_1_023370	PDK2 (1 OF 2)	-1.22553	0.0010121
Nfu_g_1_011319	-	-1.96542	0.00155127
Nfu_g_1_010414	ELA2	-1.7883	0.00155127
Nfu_g_1_007004	-	-4.91062	0.00238652
Nfu_g_1_007641	-	0.818492	0.00319156
Nfu_g_1_003952	OLA.3677	-1.53945	0.00413179
Nfu_g_1_010382	-	-4.77412	0.00451852
Nfu_g_1_007730	-	0.711785	0.00454143
Nfu_g_1_012206	SULF2 (2 OF 2)	-2.48396	0.00568123
Nfu_g_1_013506	CPA1	-1.68949	0.00731107
Nfu_g_1_008727	SLC3A2	-1.35144	0.0103497
Nfu_g_1_008883	MYL2 (1 OF 2)	0.821478	0.0116567
Nfu_g_1_008919	-	0.949092	0.0160791
Nfu_g_1_005996	HPX	4.16492	0.0170688
Nfu_g_1_004132	ECM1 (1 OF 2)	-3.03148	0.0188484
Nfu_g_1_021288	-	1.03778	0.0279944
Nfu_g_1_007753	GB-BETA3	1.87082	0.0346508
Nfu_g_1_019936	TUBA4A (2 OF 2)	-0.799224	0.0425786

## Sheet: Old Male Muscle FDR<0.05
Gene ID	Gene name	log FC	FDR
Nfu_g_1_015191	COL10A1	-3.69457	9.64828e-11
Nfu_g_1_007454	-	1.39768	6.58299e-08
Nfu_g_1_024366	-	3.3209	0.000222978
Nfu_g_1_023611	-	1.81253	0.000341814
Nfu_g_1_002182	-	5.43597	0.000675395
Nfu_g_1_007730	-	0.817858	0.000675395
Nfu_g_1_007654	-	0.855565	0.000675395
Nfu_g_1_010041	BX572630.2	1.84747	0.00112056
Nfu_g_1_007641	-	0.806125	0.0112294
Nfu_g_1_011108	-	3.1768	0.01748
Nfu_g_1_009390	CDO1	2.29672	0.0224779
Nfu_g_1_017699	-	1.92087	0.0403736
