# Supplementary material for: Sex-dependent regulation of vertebrate somatic growth and aging by germ cells
Source: Sci Adv. 2024 Jun 12;10(24):eadi1621. doi: 10.1126/sciadv.adi1621 (PMC11168456; doi:10.1126/sciadv.adi1621)
Supplement: Supplementary file 2 — Data files S1 to S4 [file sciadv.adi1621_data_files_s1_to_s4.zip › adi1621_data_file_S3.xlsx]

## Sheet: Sheet1
Primers for morpholino varidation
dnd exon1	ACCGTCAGCATTAAGCGAGT
dnd exon2	CCCTTGGGATCTGGCTGATG
Genotyping primers
gdf6 genotyping Fwd	AGGTCTCTGGACCCAATGGA
gdf6 genotyping Rev	TGAGTGACCCTGAGCTGGAA
RT-qPCR primers
igf1 Fwd	CTCACTACTGCTGTGTGTC
igf1 Rev	GCCATACCCTGTTGGTTTAT
p15 Fwd	TCCAGGACGATCTGACGACT
p15 Rev	TCATCACCTGCACAGCTGTT
pax7 Fwd	AAAGTCGTGCTGCGG
pax7 Rev	TCCGGCAACCACATGA
myod Fwd	GATTTCATCTCACCATGTTCG
myod Rev	ACTGGAAATGAGCGATGTTT
col1a1a Fwd	GCCATACCCTGTTGGTTTAT
col1a1a Rev	GGTTCCCTCACGTCCA
vdrb Fwd	GCCCGACTTTAAATACCAGA
vdrb Rev	AGTACGTGTTCCTCCTCAT
cyp24a1 Fwd	CATGGACAAAGACACAGAGT
cyp24a1 Rev	GCTCAGGTTTAAACTGCTTT
RT-PCR primers
dmrt1 Fwd	GTCTGGACACAGCATGAC
dmrt1 Rev	GAATGTGAGTGCTGGAGAA
cyp11c Fwd	GGTTTCGCTCTCTGTCTTT
cyp11c Rev	CGGAAGTTCAACAGGATGT
foxl2 Fwd	GATCCATGACACTAACAGCA
foxl2 Rev	ATCAGAGCGACATAGGAGTA
cyp19a1a Fwd	CCAAAGGGCACAAACATTAT
cyp19a1a Rev	AGTGTCACCAAGATGGATTT
actb Fwd	CCCATCCACCATGAAGATTA
actb Rev	GATCCACATCTGCTGGAAG
