# Supplementary material for: Sex-dependent regulation of vertebrate somatic growth and aging by germ cells
Source: Sci Adv. 2024 Jun 12;10(24):eadi1621. doi: 10.1126/sciadv.adi1621 (PMC11168456; doi:10.1126/sciadv.adi1621)
Supplement: Supplementary file 2 — Data files S1 to S4 [file sciadv.adi1621_data_files_s1_to_s4.zip › adi1621_data_file_S4.xlsx]

## Sheet: Figure 1D
Figure 1D	(Cont: Control, GR: germ cell removed)
Male						Female
Date of hatch	Date of death	Lifespan (days)	Lifespan (observed from 31 days)	Group		Date of birth	Date of death	Lifespan (days)	Lifespan (observed from 31 days)	Group
2021-10-29	2021-12-09	41	11	Cont		2021-10-29	2022-01-15	78	48	Cont
2021-10-29	2021-12-19	51	21	Cont		2021-10-29	2022-02-08	102	72	Cont
2021-10-29	2022-01-10	73	43	Cont		2021-10-29	2022-02-27	121	91	GR
2021-10-29	2022-01-24	87	57	Cont		2021-10-29	2022-03-05	127	97	GR
2021-10-29	2022-02-04	98	68	Cont		2021-10-29	2022-03-13	135	105	Cont
2021-10-29	2022-02-16	110	80	GR		2021-10-29	2022-03-16	138	108	Cont
2021-10-29	2022-02-17	111	81	GR		2021-10-29	2022-03-22	144	114	GR
2021-10-29	2022-02-20	114	84	GR		2021-10-29	2022-03-24	146	116	GR
2021-10-29	2022-02-21	115	85	GR		2021-10-29	2022-03-29	151	121	GR
2021-10-29	2022-02-23	117	87	Cont		2021-10-29	2022-03-31	153	123	GR
2021-10-29	2022-02-23	117	87	GR		2021-10-29	2022-04-04	157	127	GR
2021-10-29	2022-02-24	118	88	Cont		2021-10-29	2022-04-04	157	127	GR
2021-10-29	2022-02-25	119	89	Cont		2021-10-29	2022-04-05	158	128	GR
2021-10-29	2022-02-26	120	90	GR		2021-10-29	2022-04-07	160	130	GR
2021-10-29	2022-02-28	122	92	GR		2021-10-29	2022-04-07	160	130	GR
2021-10-29	2022-03-06	128	98	Cont		2021-10-29	2022-04-08	161	131	GR
2021-10-29	2022-03-06	128	98	Cont		2021-10-29	2022-04-09	162	132	GR
2021-10-29	2022-03-07	129	99	GR		2021-10-29	2022-04-13	166	136	GR
2021-10-29	2022-03-11	133	103	Cont		2021-10-29	2022-04-13	166	136	GR
2021-10-29	2022-03-14	136	106	Cont		2021-10-29	2022-04-13	166	136	Cont
2021-10-29	2022-03-14	136	106	GR		2021-10-29	2022-04-15	168	138	Cont
2021-10-29	2022-03-15	137	107	Cont		2021-10-29	2022-04-15	168	138	Cont
2021-10-29	2022-03-16	138	108	GR		2021-10-29	2022-04-16	169	139	GR
2021-10-29	2022-03-16	138	108	Cont		2021-10-29	2022-04-17	170	140	GR
2021-10-29	2022-03-17	139	109	GR		2021-10-29	2022-04-18	171	141	Cont
2021-10-29	2022-03-18	140	110	GR		2021-10-29	2022-04-24	177	147	GR
2021-10-29	2022-03-19	141	111	Cont		2021-10-29	2022-04-25	178	148	Cont
2021-10-29	2022-03-19	141	111	GR		2021-10-29	2022-04-26	179	149	GR
2021-10-29	2022-03-22	144	114	GR		2021-10-29	2022-04-28	181	151	Cont
2021-10-29	2022-03-22	144	114	GR		2021-10-29	2022-04-28	181	151	Cont
2021-10-29	2022-03-23	145	115	GR		2021-10-29	2022-04-30	183	153	Cont
2021-10-29	2022-03-25	147	117	GR		2021-10-29	2022-05-01	184	154	GR
2021-10-29	2022-03-25	147	117	GR		2021-10-29	2022-05-03	186	156	GR
2021-10-29	2022-03-25	147	117	Cont		2021-10-29	2022-05-03	186	156	GR
2021-10-29	2022-03-25	147	117	Cont		2021-10-29	2022-05-06	189	159	Cont
2021-10-29	2022-03-26	148	118	GR		2021-10-29	2022-05-07	190	160	GR
2021-10-29	2022-03-29	151	121	GR		2021-10-29	2022-05-08	191	161	GR
2021-10-29	2022-03-31	153	123	GR		2021-10-29	2022-05-12	195	165	Cont
2021-10-29	2022-03-31	153	123	GR		2021-10-29	2022-05-13	196	166	Cont
2021-10-29	2022-03-31	153	123	Cont		2021-10-29	2022-05-15	198	168	GR
2021-10-29	2022-03-31	153	123	Cont		2021-10-29	2022-05-15	198	168	GR
2021-10-29	2022-04-02	155	125	GR		2021-10-29	2022-05-23	206	176	GR
2021-10-29	2022-04-02	155	125	GR		2021-10-29	2022-05-25	208	178	Cont
2021-10-29	2022-04-03	156	126	GR		2021-10-29	2022-05-28	211	181	Cont
2021-10-29	2022-04-04	157	127	Cont		2021-10-29	2022-05-29	212	182	Cont
2021-10-29	2022-04-06	159	129	Cont		2021-10-29	2022-06-04	218	188	Cont
2021-10-29	2022-04-08	161	131	Cont		2021-10-29	2022-07-22	266	236	Cont
2021-10-29	2022-04-09	162	132	Cont
2021-10-29	2022-04-09	162	132	Cont
2021-10-29	2022-04-11	164	134	GR
2021-10-29	2022-04-12	165	135	Cont
2021-10-29	2022-04-13	166	136	Cont
2021-10-29	2022-04-14	167	137	GR
2021-10-29	2022-04-17	170	140	GR
2021-10-29	2022-04-17	170	140	GR
2021-10-29	2022-04-18	171	141	GR
2021-10-29	2022-04-20	173	143	GR
2021-10-29	2022-04-20	173	143	Cont
2021-10-29	2022-04-21	174	144	Cont
2021-10-29	2022-04-26	179	149	GR
2021-10-29	2022-04-28	181	151	GR
2021-10-29	2022-04-28	181	151	GR
2021-10-29	2022-05-09	192	162	Cont
2021-10-29	2022-05-11	194	164	GR
2021-10-29	2022-05-19	202	172	Cont
2021-10-29	2022-05-29	212	182	GR
2021-10-29	2022-06-06	220	190	GR

## Sheet: Figure 1E
Figure 1E	(Cont: Control, GR: germ cell removed)
Male					Female
Age	Group	Body length (mm)	Body weight (g)		Age	Group	Body length (mm)	Body weight (g)
Young	Cont	32	0.6		Young	Cont	29	0.44
Young	Cont	34	0.64		Young	Cont	31	0.47
Young	Cont	32	0.58		Young	Cont	29	0.47
Young	Cont	37	0.8		Young	Cont	30	0.49
Young	Cont	34	0.66		Young	Cont	31	0.56
Young	Cont	32	0.63		Young	Cont	30	0.51
Young	Cont	39	0.95		Young	Cont	33	0.62
Young	Cont	40	0.98		Young	Cont	31	0.58
Young	Cont	38	0.8		Young	Cont	30	0.52
Young	Cont	38	0.87		Young	Cont	34	0.76
Young	Cont	38	0.92		Young	Cont	32	0.58
Young	Cont	38	0.93		Young	Cont	33	0.68
Young	Cont	37	0.85		Young	Cont	32	0.61
Young	Cont	37	0.78		Young	Cont	29	0.52
Young	GR	35	0.68		Young	GR	35	0.63
Young	GR	33	0.63		Young	GR	33	0.63
Young	GR	33	0.65		Young	GR	33	0.66
Young	GR	37	0.75		Young	GR	30	0.46
Young	GR	37	0.78		Young	GR	33	0.62
Young	GR	38	0.83		Young	GR	34	0.65
Young	GR	40	0.91		Young	GR	36	0.76
Young	GR	39	0.92		Young	GR	35	0.69
Young	GR	38	0.86		Young	GR	34	0.72
Young	GR	37	0.77		Young	GR	35	0.62
Young	GR	37	0.9		Young	GR	32	0.66
Young	GR	39	0.94		Young	GR	35	0.71
Old	Cont	42	not measured		Old	Cont	39	not measured
Old	Cont	42	not measured		Old	Cont	39	not measured
Old	Cont	43	not measured		Old	Cont	32	0.6
Old	Cont	51	not measured		Old	Cont	36	0.54
Old	Cont	43	not measured		Old	Cont	35	0.6
Old	Cont	36	0.74		Old	Cont	34	0.6
Old	Cont	39	0.89		Old	Cont	34	0.62
Old	Cont	40	0.9		Old	Cont	35	0.72
Old	Cont	40	0.92		Old	Cont	39	1.03
Old	Cont	39	0.87		Old	Cont	37	0.84
Old	Cont	36	0.83		Old	Cont	35	0.72
Old	Cont	38	0.82		Old	Cont	36	0.67
Old	Cont	40	0.88		Old	Cont	37	0.94
Old	Cont	42	1.1		Old	Cont	35	0.77
Old	Cont	40	0.8		Old	Cont	36	0.82
Old	Cont	40	0.98		Old	Cont	39	0.81
Old	Cont	42	1.38		Old	Cont	38	0.84
Old	Cont	43	1.23		Old	Cont	38	0.85
Old	Cont	45	1.44		Old	GR	44	not measured
Old	Cont	38	0.89		Old	GR	39	0.86
Old	Cont	38	0.87		Old	GR	38	0.85
Old	Cont	42	1.11		Old	GR	41	0.97
Old	Cont	38	0.82		Old	GR	36	0.84
Old	Cont	40	1		Old	GR	40	0.96
Old	Cont	42	0.94		Old	GR	38	0.84
Old	Cont	46	1.42		Old	GR	41	1.05
Old	Cont	39	1		Old	GR	43	1.19
Old	Cont	42	1.2		Old	GR	39	0.95
Old	Cont	39	1.12		Old	GR	41	0.97
Old	Cont	38	0.94		Old	GR	40	0.92
Old	Cont	40	1.05		Old	GR	42	1.07
Old	Cont	41	1.12		Old	GR	43	0.93
Old	Cont	42	1.19		Old	GR	39	0.94
Old	Cont	39	1.05		Old	GR	39	0.89
Old	Cont	39	1		Old	GR	39	0.94
Old	Cont	43	1.29		Very old	Cont	30	0.42
Old	Cont	41	1.05		Very old	Cont	38	0.82
Old	Cont	40	1.06		Very old	Cont	38	0.94
Old	Cont	40	1.11		Very old	GR	41	1.17
Old	GR	47	not measured		Very old	GR	46	1.44
Old	GR	48	not measured		Very old	GR	43	1.42
Old	GR	40	0.77		Very old	GR	46	1.52
Old	GR	41	0.96		Very old	GR	47	1.5
Old	GR	41	1.05		Very old	GR	50	1.46
Old	GR	42	1.03		Very old	GR	46	1.33
Old	GR	42	1.13
Old	GR	43	1.2
Old	GR	44	1.17
Old	GR	51	2.05
Old	GR	47	1.46
Old	GR	46	1.42
Old	GR	42	1.06
Old	GR	42	1.07
Old	GR	40	1.07
Old	GR	42	1.11
Old	GR	41	1.22
Old	GR	42	1.01
Old	GR	40	0.96
Old	GR	38	0.79
Old	GR	42	1.15
Old	GR	45	1.53
Old	GR	41	1.18
Old	GR	46	1.78
Very old	Cont	44	1.32
Very old	Cont	46	1.44
Very old	Cont	46	1.43
Very old	Cont	44	1.26
Very old	GR	47	1.3
Very old	GR	47	1.65
Very old	GR	44	1.4
Very old	GR	45	1.5
Very old	GR	46	1.4
Very old	GR	46	1.55
Very old	GR	46	1.7

## Sheet: Figure 2
Figure 2C and 2D		(Cont: Control, GR: germ cell removed)
Peak area / g weight
Age	Sex	Group	Estradiol	11-Ketotestosterone
Young	Female	Cont	11689.6	20.3116
Young	Female	Cont	11292.6	8.05798
Young	Female	Cont	16428.6	37.7455
Young	Female	GR	70.8038	22.3311
Young	Female	GR	297.487	12.7507
Young	Female	GR	311.038	13.4424
Young	Male	Cont	86.0056	956.642
Young	Male	Cont	201.768	857.669
Young	Male	Cont	118.222	1132.53
Young	Male	GR	114.483	607.542
Young	Male	GR	230.629	222.396
Young	Male	GR	151.777	532.782
Old	Female	Cont	4403.57	62.5964
Old	Female	Cont	3993.83	12.1764
Old	Female	Cont	3339.12	1.02845
Old	Female	GR	110.829	8.11229
Old	Female	GR	79.6259	35.6372
Old	Female	GR	151.095	8.52259
Old	Male	Cont	85.8445	296.852
Old	Male	Cont	92.6489	271.424
Old	Male	Cont	75.0679	211.953
Old	Male	GR	169.566	162.907
Old	Male	GR	27.9034	207.258
Old	Male	GR	31.0223	391.057

## Sheet: Figure 3
(Cont: Control, GR: germ cell removed)
Figure 3B
Gene expression levels (CPM)
Female fga					Female fgb					Female fgg
Cont Young	GR Young	Cont Old	GR Old		Cont Young	GR Young	Cont Old	GR Old		Cont Young	GR Young	Cont Old	GR Old
570.548	2031.47	783.978	3560.98		2494.63	7954.38	2922.1	13975.1		1820.9	6709.99	2672.65	13679
549.42	1195.46	1553.73	4231.67		2169.5	5058.02	3733.96	16312.5		1620.08	4525.39	4009.62	15429.4
503.419	1813.44	1136.06	4559.67		1919.63	7044.72	4802.08	20234.4		1493.66	6015.19	4278.36	16621.7
579.947	2213.85	818.6	3194.91		1924.37	8166.23	4365.87	13605		1568.49	7513.66	3342.62	12028.8
534.111	1627.56	807.709	4306.23		2526.76	6570.52	3305.97	17097		1581.79	5078.59	2141.37	14821.3
Figure 3C
Gene expression levels (CPM)
Female acaca					Female scd					Female dgat2
Cont Young	GR Young	Cont Old	GR Old		Cont Young	GR Young	Cont Old	GR Old		Cont Young	GR Young	Cont Old	GR Old
72.836	250.635	213.812	257.139		91.045	109.928	35.635	77.921		66.766	312.195	35.635	35.064
112.701	185.434	25.06	318.271		28.175	161.762	0	67.24		28.175	244.615	0	125.516
60.853	146.329	56.4	228.226		27.66	177.686	40.286	33.991		105.109	229.946	56.4	67.982
39.542	274.444	56.847	356.764		79.084	268.345	34.108	47.924		26.361	176.864	0	170.395
41.085	90.42	93.92	330.429		41.085	266.237	37.568	31.977		102.714	145.677	37.568	106.59
Figure 3D
Lipid droplets area (% of total area)
Cont Old	GR Old
0	12.488
1.311	6.662
1.049	8.6205
0.464	8.435
1.2245
Figure 3E
(mg/mL total protein)
Cont Young	GR Young	Cont Very old	GR Very old
0.00770172	0.0152921	0.00682861	0.0271454
0.00962134	0.0244203	0.00448857	0.0247948
0.00825011	0.0389367	0.00508399	0.00700163
0.00998133	0.0345428		0.0111789
0.0207392			0.00856583
0.0340071			0.00449438
			0.0145442
Figure 3F
Relative gene expression levels of igf1
Female							Male
Cont Young	GR Young	Cont Old	GR Old	Cont Very old	GR Very old		Cont Young	GR Young	Cont Old	GR Old	Cont Very old	GR Very old
0.965136	2.70892	0.741	3.32	0.768031	3.36822		0.687712	1.63816	0.835	1.18	0.749981	1.5262
1.7463	1.42143	1.8	2.65	0.87607	4.59071		0.749509	0.724952	1.06	0.766	1.38436	0.983318
1.367	1.64725	1.04	2.63	1.3559	4.6577		1.08082	0.820293	0.891	0.905	0.893085	0.701251
0.406702	0.950149	0.625	2.34		4.77766		1.10402	0.66947	1.22	0.97	0.972575	0.866753
0.818195		0.789			6.68648		1.05981			1.02		1.32419
0.696669					4.84679		1.31813			1.42		1.33065
												1.3844
Figure 3H
Gene expression levels (CPM)
Female fbxo32			Male fbxo32			Female trim63			Male trim63
Cont Old	GR Old		Cont Old	GR Old		Cont Old	GR Old		Cont Old	GR Old
5.357	0		6.315	15.471		155.358	32.106		69.465	46.414
231.753	75.561		6.021	0		364.183	269.185		42.148	67.397
288.208	5.312		56.545	0		587.502	63.745		131.938	45.366
4.507	5.876		17.274	58.012		81.119	58.76		63.336	87.018
28.607	0		17.306	46.234		68.657	103.485		80.761	46.234
Figure 3I
SA-βgal stained area (% of total area)
Cont Young	GR Young	Cont Old	GR Old
1.545	4.96933	3.20433	7.08667
1.852	1.06633	2.23467	9.313
0.883	0.428333	0.836667	11.211
0.396	1.909	0.489667	9.408
0.378333		1.337
0.417333
Figure 3J
Gene expression level of cdkn2ab normalized by tbp
Cont Young	GR Young	Cont Old	GR Old
0.0607035	0.144783	0.0318084	0.224564
0.0234984	0.0726473	0.073	0.0685667
0.0593004	0.0867797	0.0414387	0.131063
0.0340928	0.0851477	0.058747	0.194007
0.0175446		0.0228797
0.0702059

## Sheet: Figure 4A-L
(Cont: Control, GR: germ cell removed, Alfa: alfacalcidol)
Figure 4A
Pax3/7+ cells in muscle (mm^2)
Cont Young	GR Young	Cont Old	GR Old
86.0093	109.093	99.1933	109.707
103.281	149.322	69.1138	83.9205
81.8661	156.511	84.7701	109.329
	129.53	70.3454	155.337
		80.378	105.378
Figure 4B
Gene expression levels normalized by tbp
pax7					myod1
Cont Young	GR Young	Cont Old	GR Old		Cont Young	GR Young	Cont Old	GR Old
2.25013	2.2434	0.938823	4.28838		181.841	177.819	7.61905	13.8963
3.23301	2.52569	3.12724	5.02243		227.134	137.038	8.94915	14.2088
3.13516	2.19247	1.96128	5.1309		126.596	184.399	9.36923	12.7017
2.87212	3.90191	1.40929	2.66596		197.698	132.702	6.98285	17.2534
2.14727			4.96038		228.78			12.2896
3.24497			3.65848		154.43			6.80028
Figure 4C
Skin collagen layer thickness (μm)
Cont Young	GR Young	Cont Old	GR Old
32.0159	47.329	54.3341	68.6169
37.0766	46.7102	23.4653	55.193
18.2246	23.1669	48.7992	43.5004
22.4917	42.0738	33.3078	83.8259
62.9428		40.3449	51.0979
44.2078			63.3591
			89.8745
Figure 4D
Gene expression level of col1a1a normalized by tbp
Cont Young	GR Young	Cont Old	GR Old
2.10512	2.83184	0.168939	0.581659
1.63433	2.03678	0.172825	0.07038
1.88066	2.87558	0.446564	0.370016
1.62337	3.97377	0.041559	0.036673
0.644867	3.2397	0.059131	0.112553
Figure 4E
Bone volume (mm^3)			Bone mineral density (μg/mm^3)
Cont Old	GR Old		Cont Old	GR Old
1.62	1.92		874.4	776
1.72	2.83		765.8	952
1.11	2.23		645.2	880.7
1.76	2.5		830.3	901.3
1.85			886.5
Figure 4F
Gene expression level of cyp2r1 (CPM)
Cont Young	GR Young	Cont Old	GR Old
168.523	339.598	78.552	81.091
111.578	247.591	6.447	13.5
134.536	137.655	3.008	0
77.234	169.679	5.956	1.099
1.447	108.039	3.022	11.754
Figure 4G
Relative gene expression level of vdrb
Cont Young	GR Young	Cont Old	GR Old
0.628	1.18	1.08	0.825
1.06	2.37	1.32	0.813
1.19	1.56	1.52	0.94
1.28	1.7	0.423	1.51
0.848	2.41	0.658	1.09
Figure 4H
Relative gene expression level of cyp24a1
Cont Young	GR Young	Cont Old	GR Old
0.302	1.09	0.189	0.261
0.84	2.08	0.559	0.203
1.83	1.65	1.54	1.44
0.807	1.59	1.56	3.59
1.22	3.3	1.15	0.961
Figure 4J
Body length (mm)
Cont 0 wpt	Alfa 0 wpt	Cont 11 wpt	Alfa 11 wpt
37.6529	35.0739	54.929	55.5123
38.2765	35.3826	53.6995	54.3645
38.1795	35.8671	52.0814	59.3115
34.6474	37.6413	52.3678	53.8399
38.2017	34.9636	53.2116	54.4767
34.4102	35.7677	52.7022	55.0453
36.0175	33.5842	54.0876	48.1209
34.3479	39.4464	53.7911	58.4636
33.2401	31.2675	56.0069	55.3203
37.6965	37.2116	52.2012	53.0016
34.3144	35.8755	52.5916	52.2326
35.6901	37.5928	55.3545	57.7811
34.9604	37.3191	53.6109	55.2226
35.5182	34.3637	52.4688	59.4805
31.9995	37.1616	52.0969	60.0007
33.0471	33.1505	54.748	58.0466
36.9583	33.0187	53.0534	54.8023
36.1969	37.0912	55.0457	56.8783
39.2463	34.3693	39.6293	52.3345
37.1145	34.6464		50.799
34.8479	37.1542		54.9334
34.7529	38.7876
35.5375	34.5095
32.3669	32.2502
30.4884	34.0925
Figure 4K
Skin collagen layer thickness (μm)
Cont	Alfa
23.0516	35.8271
25.8553	27.0113
21.9381	47.7113
30.1165	32.2093
	34.093
Figure 4L
Gene expression level of col1a1a normalized by tbp
Alfa 0 nM	Alfa 10 nM	Alfa 30 nM
0.5	1.64	1.77
1.41	0.794	2.83
1.14	1.92	3.91
0.952	1.52	1.36

## Sheet: Figure4M, N and fig.S9D
Figure4M, N and fig.S9A
Male								Female
Date of hatch	Date of treatment initiation	Date of death	lifespan (observed)	Group	Tank			Date of hatch	Date of treatment initiation	Date of death	lifespan (observed)	Group	Tank
2023-06-21	2023-08-02	2023-09-17	46	Cont	1			2023-06-21	2023-08-02	2023-09-22	51	Cont	1
2023-06-21	2023-08-02	2023-09-26	55	Cont	1			2023-06-21	2023-08-02	2023-10-13	72	Cont	1
2023-06-21	2023-08-02	2023-09-28	57	Cont	1			2023-06-21	2023-08-02	2023-10-22	81	Cont	1
2023-06-21	2023-08-02	2023-10-26	85	Cont	1			2023-06-21	2023-08-02	2023-10-24	83	Cont	1
2023-06-21	2023-08-02	2023-10-27	86	Cont	1			2023-06-21	2023-08-02	2023-11-15	105	Cont	1
2023-06-21	2023-08-02	2023-10-29	88	Cont	1			2023-06-21	2023-08-02	2023-11-16	106	Cont	1
2023-06-21	2023-08-02	2023-11-18	108	Cont	1			2023-06-21	2023-08-02	2023-11-16	106	Cont	1
2023-06-21	2023-08-02	2023-12-02	122	Cont	1			2023-06-21	2023-08-02	2023-11-24	114	Cont	1
2023-06-21	2023-08-02	2023-08-07	5	Cont	2			2023-06-21	2023-08-02	2023-11-27	117	Cont	1
2023-06-21	2023-08-02	2023-09-12	41	Cont	2			2023-06-21	2023-08-02	2023-10-17	76	Cont	2
2023-06-21	2023-08-02	2023-10-18	77	Cont	2			2023-06-21	2023-08-02	2023-10-28	87	Cont	2
2023-06-21	2023-08-02	2023-10-21	80	Cont	2			2023-06-21	2023-08-02	2023-11-08	98	Cont	2
2023-06-21	2023-08-02	2023-11-04	94	Cont	2			2023-06-21	2023-08-02	2023-11-21	111	Cont	2
2023-06-21	2023-08-02	2023-11-07	97	Cont	2			2023-06-21	2023-08-02	2023-11-27	117	Cont	2
2023-06-21	2023-08-02	2023-11-12	102	Cont	2			2023-06-21	2023-08-02	2023-12-15	135	Cont	2
2023-06-21	2023-08-02	2023-11-25	115	Cont	2			2023-06-21	2023-08-02	2023-12-17	137	Cont	2
2023-06-21	2023-08-02	2023-11-29	119	Cont	2			2023-06-21	2023-08-02	2023-12-21	141	Cont	2
2023-06-21	2023-08-02	2023-10-18	77	Cont	3			2023-06-21	2023-08-02	2023-12-24	144	Cont	2
2023-06-21	2023-08-02	2023-10-20	79	Cont	3			2023-06-21	2023-08-02	2023-09-08	37	Cont	3
2023-06-21	2023-08-02	2023-10-21	80	Cont	3			2023-06-21	2023-08-02	2023-10-18	77	Cont	3
2023-06-21	2023-08-02	2023-10-25	84	Cont	3			2023-06-21	2023-08-02	2023-10-26	85	Cont	3
2023-06-21	2023-08-02	2023-11-06	96	Cont	3			2023-06-21	2023-08-02	2023-10-31	90	Cont	3
2023-06-21	2023-08-02	2023-11-07	97	Cont	3			2023-06-21	2023-08-02	2023-11-02	92	Cont	3
2023-06-21	2023-08-02	2023-11-10	100	Cont	3			2023-06-21	2023-08-02	2023-11-08	98	Cont	3
2023-06-21	2023-08-02	2023-11-15	105	Cont	3			2023-06-21	2023-08-02	2023-11-20	110	Cont	3
2023-06-21	2023-08-02	2023-10-27	86	Alfa	4			2023-06-21	2023-08-02	2023-11-22	112	Cont	3
2023-06-21	2023-08-02	2023-11-03	93	Alfa	4			2023-06-21	2023-08-02	2023-12-09	129	Cont	3
2023-06-21	2023-08-02	2023-11-25	115	Alfa	4			2023-06-21	2023-08-02	2023-10-22	81	Alfa	4
2023-06-21	2023-08-02	2023-11-27	117	Alfa	4			2023-06-21	2023-08-02	2023-10-23	82	Alfa	4
2023-06-21	2023-08-02	2023-12-10	130	Alfa	4			2023-06-21	2023-08-02	2023-11-10	100	Alfa	4
2023-06-21	2023-08-02	2023-12-20	140	Alfa	4			2023-06-21	2023-08-02	2023-11-20	110	Alfa	4
2023-06-21	2023-08-02	2023-12-27	147	Alfa	4			2023-06-21	2023-08-02	2023-12-03	123	Alfa	4
2023-06-21	2023-08-02	2023-10-16	75	Alfa	5			2023-06-21	2023-08-02	2023-12-05	125	Alfa	4
2023-06-21	2023-08-02	2023-10-17	76	Alfa	5			2023-06-21	2023-08-02	2023-12-06	126	Alfa	4
2023-06-21	2023-08-02	2023-10-20	79	Alfa	5			2023-06-21	2023-08-02	2023-12-10	130	Alfa	4
2023-06-21	2023-08-02	2023-11-02	92	Alfa	5			2023-06-21	2023-08-02	2023-12-14	134	Alfa	4
2023-06-21	2023-08-02	2023-12-01	121	Alfa	5			2023-06-21	2023-08-02	2023-12-15	135	Alfa	4
2023-06-21	2023-08-02	2023-12-03	123	Alfa	5			2023-06-21	2023-08-02	2023-12-17	137	Alfa	4
2023-06-21	2023-08-02	2023-12-03	123	Alfa	5			2023-06-21	2023-08-02	2023-09-17	46	Alfa	5
2023-06-21	2023-08-02	2023-12-09	129	Alfa	5			2023-06-21	2023-08-02	2023-10-29	88	Alfa	5
2023-06-21	2023-08-02	2023-12-10	130	Alfa	5			2023-06-21	2023-08-02	2023-10-30	89	Alfa	5
2023-06-21	2023-08-02	2023-09-13	42	Alfa	6			2023-06-21	2023-08-02	2023-11-06	96	Alfa	5
2023-06-21	2023-08-02	2023-11-18	108	Alfa	6			2023-06-21	2023-08-02	2023-11-20	110	Alfa	5
2023-06-21	2023-08-02	2023-11-20	110	Alfa	6			2023-06-21	2023-08-02	2023-12-06	126	Alfa	5
2023-06-21	2023-08-02	2023-11-22	112	Alfa	6			2023-06-21	2023-08-02	2023-12-07	127	Alfa	5
2023-06-21	2023-08-02	2023-11-27	117	Alfa	6			2023-06-21	2023-08-02	2023-12-11	131	Alfa	5
2023-06-21	2023-08-02	2023-12-06	126	Alfa	6			2023-06-21	2023-08-02	2023-12-17	137	Alfa	5
2023-06-21	2023-08-02	2023-12-12	132	Alfa	6			2023-06-21	2023-08-02	2023-09-11	40	Alfa	6
								2023-06-21	2023-08-02	2023-10-15	74	Alfa	6
								2023-06-21	2023-08-02	2023-11-05	95	Alfa	6
								2023-06-21	2023-08-02	2023-11-21	111	Alfa	6
								2023-06-21	2023-08-02	2023-11-28	118	Alfa	6
								2023-06-21	2023-08-02	2023-12-08	128	Alfa	6
								2023-06-21	2023-08-02	2023-12-13	133	Alfa	6
								2023-06-21	2023-08-02	2023-12-14	134	Alfa	6
								2023-06-21	2023-08-02	2023-12-18	138	Alfa	6

## Sheet: fig.S1B and S1C
fig.S1B
Relative gene expression levels of dnd
control MO	dnd MO
1.03214	0.0813137
0.998985	0.100783
0.968872	0.0991215
fig.S1C
Relative gene expression levels of dnd
control MO	dnd MO-2
0.946562	0.582588
0.957869	0.577154
1.09557	0.560593

## Sheet: fig.S2A
fig. S2A	(Cont: Control, GR: germ cell removed)
Male						Female
Date of hatch	Date of death	Lifespan (observed from 31 days)	Group	status		Date of birth	Date of death	Lifespan (observed from 31 days)	Group	status
2023-09-19	2023-11-13	25	Cont	dead		2023-09-19	2024-01-12	85	Cont	dead
2023-09-19	2023-12-10	52	Cont	dead		2023-09-19	2024-01-17	90	Cont	censored (used for tissue analysis)
2023-09-19	2023-12-18	60	Cont	dead		2023-09-19	2024-01-17	90	Cont	censored (used for tissue analysis)
2023-09-19	2023-12-19	61	Cont	dead		2023-09-19	2024-01-17	90	Cont	censored (used for tissue analysis)
2023-09-19	2023-12-20	62	Cont	dead		2023-09-19	2024-01-17	90	Cont	censored (used for tissue analysis)
2023-09-19	2023-12-20	62	Cont	dead		2023-09-19	2024-01-17	90	Cont	censored (used for tissue analysis)
2023-09-19	2023-12-25	67	Cont	dead		2023-09-19	2024-01-24	97	Cont	dead
2023-09-19	2023-12-25	67	Cont	censored (used for tissue analysis)		2023-09-19	2024-01-28	101	Cont	dead
2023-09-19	2023-12-25	67	Cont	censored (used for tissue analysis)		2023-09-19	2024-01-29	102	Cont	dead
2023-09-19	2023-12-25	67	Cont	censored (used for tissue analysis)		2023-09-19	2024-02-20	124	Cont	dead
2023-09-19	2023-12-25	67	Cont	censored (used for tissue analysis)		2023-09-19	2024-02-22	126	Cont	dead
2023-09-19	2023-12-25	67	Cont	censored (used for tissue analysis)		2023-09-19	2024-02-24	128	Cont	dead
2023-09-19	2023-12-25	67	Cont	censored (used for tissue analysis)		2023-09-19	2024-03-18	151	Cont	dead
2023-09-19	2024-01-02	75	Cont	dead		2023-09-19	2024-03-25	158	Cont	censored
2023-09-19	2024-01-05	78	Cont	dead		2023-09-19	2023-11-30	42	GR	dead
2023-09-19	2024-01-08	81	Cont	dead		2023-09-19	2023-12-14	56	GR	dead
2023-09-19	2024-01-08	81	Cont	dead		2023-09-19	2023-12-18	60	GR	dead
2023-09-19	2024-01-09	82	Cont	dead		2023-09-19	2023-12-24	66	GR	dead
2023-09-19	2024-01-12	85	Cont	dead		2023-09-19	2023-12-30	72	GR	dead
2023-09-19	2024-01-13	86	Cont	dead		2023-09-19	2024-01-01	74	GR	dead
2023-09-19	2024-01-17	90	Cont	dead		2023-09-19	2024-01-04	77	GR	dead
2023-09-19	2024-02-24	128	Cont	dead		2023-09-19	2024-01-05	78	GR	dead
2023-09-19	2023-12-21	63	GR	dead		2023-09-19	2024-01-16	89	GR	dead
2023-09-19	2023-12-21	63	GR	dead		2023-09-19	2024-01-17	90	GR	censored (used for tissue analysis)
2023-09-19	2023-12-25	67	GR	censored (used for tissue analysis)		2023-09-19	2024-01-17	90	GR	censored (used for tissue analysis)
2023-09-19	2023-12-25	67	GR	censored (used for tissue analysis)		2023-09-19	2024-01-17	90	GR	censored (used for tissue analysis)
2023-09-19	2023-12-25	67	GR	censored (used for tissue analysis)		2023-09-19	2024-01-17	90	GR	censored (used for tissue analysis)
2023-09-19	2023-12-25	67	GR	censored (used for tissue analysis)		2023-09-19	2024-01-17	90	GR	censored (used for tissue analysis)
2023-09-19	2023-12-25	67	GR	censored (used for tissue analysis)		2023-09-19	2024-01-28	101	GR	dead
2023-09-19	2023-12-25	67	GR	censored (used for tissue analysis)		2023-09-19	2024-01-29	102	GR	dead
2023-09-19	2023-12-28	70	GR	dead		2023-09-19	2024-01-31	104	GR	dead
2023-09-19	2024-01-06	79	GR	dead		2023-09-19	2024-02-01	105	GR	dead
2023-09-19	2024-01-08	81	GR	dead		2023-09-19	2024-02-06	110	GR	dead
2023-09-19	2024-01-11	84	GR	dead
2023-09-19	2024-01-23	96	GR	dead
2023-09-19	2024-01-24	97	GR	dead
2023-09-19	2024-01-27	100	GR	dead
2023-09-19	2024-02-02	106	GR	dead

## Sheet: fig.S2B
fig. S2B	(Cont: Control, GR: germ cell removed)
Male							Female
Group	Body length (mm) at young age	Body length (mm) at old age	Body weight (g) at young age	Body weight (g) at old age	Growth rate of body weight		Group	Body length (mm) at young age	Body length (mm) at old age	Body weight (g) at young age	Body weight (g) at old age	Growth rate of body weight
Cont	28.9389	39.4311	0.511	1.1504	2.25127		Cont	27.9146	34.7126	0.5345	1.0453	1.95566
Cont	28.0674	38.2181	0.5711	0.9148	1.60182		Cont	26.2381	32.6775	0.4364	0.7819	1.7917
Cont	31.6238	42.4834	0.6153	1.4798	2.40501		Cont	27.9798	33.9793	0.4944	0.8651	1.7498
Cont	33.1589	40.4678	0.685	1.2145	1.77299		Cont	28.7935	36.5781	0.5591	1.0588	1.89376
Cont	30.8536	42.0635	0.6377	1.1481	1.80038		Cont	23.9617	30.0909	0.3796	0.5751	1.51502
Cont	28.9834	37.0438	0.5851	1.134	1.93813		Cont	25.1905	33.5455	0.39	0.6947	1.78128
Cont	29.2258	37.4497	0.5815	1.045	1.79708		Cont	24.626	36.5395	0.3418	0.9179	2.68549
Cont	32.1452	41.6434	0.663	1.0981	1.65626		Cont	26.6482	33.0601	0.4326	0.76	1.75682
Cont	29.2074	38.4916	0.5943	0.9239	1.5546		Cont	26.283	32.1081	0.4178	0.6969	1.66802
Cont	28.505	39.2357	0.5834	1.1335	1.94292		Cont	26.402	30.0698	0.3863	0.5572	1.4424
Cont	33.7214	43.2075	0.7364	1.4883	2.02105		Cont	27.8882	33.7644	0.413	0.8306	2.01114
Cont	30.9736	40.6767	0.687	1.136	1.65357		Cont	27.2102	32.7619	0.4943	0.8374	1.69411
Cont	33.3514	dead	0.7342	dead	-		Cont	27.2628	32.0112	0.5113	0.7367	1.44084
Cont	33.6165	44.2466	0.8103	1.6058	1.98174		Cont	24.4679	30.9091	0.4337	0.631	1.45492
Cont	32.263	dead	0.7586	dead	-		GR	20.9439	35.6129	0.4094	0.914	2.23254
Cont	31.5602	41.0031	0.7116	1.519	2.13463		GR	23.2517	39.8103	0.6298	1.1893	1.88838
Cont	30.8162	45.0943	0.707	1.7131	2.42306		GR	25.606	40.1257	0.4352	1.3341	3.06549
Cont	30.7285	43.595	0.7283	1.3706	1.88192		GR	28.3424	34.4099	0.5478	0.8224	1.50128
Cont	29.4841	dead	0.6528	dead	-		GR	29.833	38.9697	0.608	1.1275	1.85444
Cont	31.9886	44.8611	0.8126	1.7367	2.13721		GR	27.2532	37.3006	0.5293	1.0853	2.05044
Cont	33.5535	45.7724	0.8323	1.7594	2.1139		GR	29.3565	32.2051	0.4963	0.6611	1.33206
Cont	31.4654	44.1803	0.8488	1.8499	2.17943		GR	31.0643	41.9672	0.6459	1.5477	2.39619
GR	24.3663	39.3466	0.6306	1.375	2.18046		GR	31.2313	41.7284	0.6407	1.3936	2.17512
GR	30.5324	49.2903	0.677	1.8568	2.74269		GR	30.1073	35.5215	0.6393	0.8795	1.37572
GR	31.9755	45.4282	0.7815	2.2052	2.82175		GR	31.6518	36.7598	0.6574	1.0522	1.60055
GR	31.3443	46.1677	0.6839	1.9766	2.89019		GR	29.0892	34.7647	0.5271	0.8566	1.62512
GR	29.4841	44.5443	0.5923	1.4252	2.40621		GR	28.8231	35.6886	0.5554	1.0191	1.83489
GR	29.72	45.1075	0.5978	1.7396	2.91		GR	30.5194	43.375	0.637	1.5159	2.37975
GR	30.6954	44.0698	0.6465	1.4644	2.26512		GR	31.1665	dead	0.7101	dead	-
GR	31.7945	40.9524	0.7427	1.3253	1.78444		GR	32.0743	38.1912	0.6744	1.0321	1.5304
GR	31.9888	38.1818	0.7149	1.0881	1.52203		GR	31.5126	35.0599	0.5743	0.834	1.4522
GR	30.6105	35.6383	0.6123	0.8185	1.33676		GR	30.7456	36.0428	0.5304	1.0118	1.90762
GR	32.1464	34.7706	0.8034	1.0886	1.35499		GR	29.8494	dead	0.5436	dead	-
GR	33.6998	44.1369	0.7198	1.628	2.26174		GR	28.4245	dead	0.5359	dead	-
GR	29.7058	38.6755	0.5909	1.0837	1.83398
GR	30.6738	45.269	0.6486	1.7014	2.62319
GR	31.9519	48.4756	0.6385	2.1063	3.29883
GR	32.8139	50.1923	0.7618	2.0813	2.73208

## Sheet: fig.S4
(Cont: Control, GR: germ cell removed)
fig.S4A
Gene expression levels (CPM)
Male fga					Male fgb					Male fgg
Cont Young	GR Young	Cont Old	GR Old		Cont Young	GR Young	Cont Old	GR Old		Cont Young	GR Young	Cont Old	GR Old
2310.81	2354.55	3732.35	2796.42		9873.94	8693.7	14562.4	12797.7		8220.62	7185.89	11086	8752.95
2688.02	2840.37	5111.55	3878.88		10140.1	11308	20187	13886.6		8557.7	9005.4	17419.8	13454.6
2449.79	2568.94	4813.38	3605.13		9891.47	10657.1	19548.3	14748.7		8124.92	9421.92	15417.9	12868.8
2684.68	2705.94	5491.56	6758.83		9667.24	9889.02	20523.7	27251.8		8556.6	8406.56	17907.7	25074.4
2078.01	2260.91	5231.98	4426.12		9908.18	9308.48	21819.3	19749.6		8346.78	8172.76	18669.2	17031.1
fig.S4B
Gene expression levels (CPM)
Male acaca					Male scd					Male dgat2
Cont Young	GR Young	Cont Old	GR Old		Cont Young	GR Young	Cont Old	GR Old		Cont Young	GR Young	Cont Old	GR Old
298.746	181.119	116.706	124.094		82.985	38.488	44.887	36.86		98.305	47.544	75.186	89.692
213.013	207.977	141.844	94.497		43.955	53.48	61.896	44.999		74.385	52.489	34.816	94.497
192.571	310.654	156.435	139.079		31.656	74.408	48.134	50.006		68.587	63.247	36.1	40.63
160.994	110.143	228.716	150.587		90.287	41.676	82.195	20.884		67.443	53.583	30.972	37.372
232.98	142.295	235.688	246.828		78.143	44.797	99.714	67.164		70.907	65.877	64.965	20.149
fig.S4C
mg/mL total protein
Cont Young	GR Young	Cont Very old	GR Very old
0.0092591	0.0153752	0.0241045	0.00795967
0.011945	0.0182004	0.0040985	0.00857515
0.0178257	0.0215953	0.0071091	0.00646428
0.031372	0.0211716	0.00588422	0.0106986
0.0251096			0.00910823
0.0291231			0.00784896
			0.00989926

[truncated: 6 more sheets: fig.S5, fig.S6, fig.S7, fig.S8, fig.S9B, fig. S9C]
